# Supplementary material for: ﻿Reinstatement of Ticanto (Leguminosae-Caesalpinioideae) – the final piece in the Caesalpinia group puzzle
Source: PhytoKeys. 2022 Aug 22;205:59–98. doi: 10.3897/phytokeys.205.82300 (PMC9849013; doi:10.3897/phytokeys.205.82300)
Supplement: XML Treatment for Ticanto [file phytokeys.205.82300-treatment1.xml]

<!DOCTYPE tp:taxon-treatment
  PUBLIC "-//TaxonX//DTD Taxonomic Treatment Publishing DTD v0 20100105//EN" "tax-treatment-NSO.dtd">
<tp:taxon-treatment xmlns:tp="http://www.plazi.org/taxpub"><tp:treatment-meta><kwd-group><label>Taxon classification</label><kwd>
                <named-content content-type="kingdom">Plantae</named-content>
              </kwd><kwd>
                <named-content content-type="order">Fabales</named-content>
              </kwd><kwd>
                <named-content content-type="family">Fabaceae</named-content>
              </kwd></kwd-group><mixed-citation publication-type="journal"><person-group><name><surname>Clark</surname><given-names>Ruth P.</given-names></name><name><surname>Jiang</surname><given-names>Kai-Wen</given-names></name><name><surname>Gagnon</surname><given-names>Edeline</given-names></name></person-group><article-title>﻿Reinstatement of <italic><tp:taxon-name><tp:taxon-name-part taxon-name-part-type="genus" reg="Ticanto">Ticanto</tp:taxon-name-part></tp:taxon-name></italic> (<tp:taxon-name><tp:taxon-name-part taxon-name-part-type="family">Leguminosae</tp:taxon-name-part></tp:taxon-name>-<tp:taxon-name><tp:taxon-name-part taxon-name-part-type="subfamily">Caesalpinioideae</tp:taxon-name-part></tp:taxon-name>) – the final piece in the <tp:taxon-name><tp:taxon-name-part taxon-name-part-type="genus" reg="Caesalpinia">Caesalpinia</tp:taxon-name-part></tp:taxon-name> group puzzle</article-title><source>PhytoKeys</source><day>22</day><month>08</month><year>2022</year><volume>205</volume><fpage>59</fpage><lpage>98</lpage><pub-id pub-id-type="doi">10.3897/phytokeys.205.82300</pub-id></mixed-citation></tp:treatment-meta><tp:nomenclature><label>﻿</label><tp:taxon-name>
              <object-id xmlns:xlink="http://www.w3.org/1999/xlink" content-type="arpha" xlink:type="simple">3134AF02-2AF2-5954-A972-A24D72070E8F</object-id>
              <tp:taxon-name-part taxon-name-part-type="genus" reg="Ticanto">Ticanto</tp:taxon-name-part>
            </tp:taxon-name><tp:taxon-authority>Adans., Fam. Pl. 2: 319. 1763.</tp:taxon-authority><tp:nomenclature-citation-list><tp:nomenclature-citation><tp:taxon-name>
                  <tp:taxon-name-part taxon-name-part-type="genus" reg="Caesalpinia">Caesalpinia</tp:taxon-name-part>
                  <tp:taxon-name-part taxon-name-part-type="infraspecific-rank">sect.</tp:taxon-name-part>
                  <tp:taxon-name-part taxon-name-part-type="section" reg="Nugaria">Nugaria</tp:taxon-name-part>
                </tp:taxon-name><comment>DC., Prodr. 2: 481, 1825.</comment></tp:nomenclature-citation><tp:nomenclature-citation><tp:taxon-name>
                  <tp:taxon-name-part taxon-name-part-type="genus" reg="Nugaria">Nugaria</tp:taxon-name-part>
                </tp:taxon-name><comment>Prain, J. As. Soc. Beng. 66(ii): 470, 1897 <italic>nom. inval. nom. provis</italic>.</comment></tp:nomenclature-citation></tp:nomenclature-citation-list></tp:nomenclature><tp:treatment-sec sec-type="material" id="SECID0EOUBG"><title>Type.</title><p><italic><tp:taxon-name><tp:taxon-name-part taxon-name-part-type="genus" reg="Guilandina">Guilandina</tp:taxon-name-part><tp:taxon-name-part taxon-name-part-type="species" reg="paniculata">paniculata</tp:taxon-name-part></tp:taxon-name></italic> Lam.</p></tp:treatment-sec><tp:treatment-sec sec-type="etymology" id="SECID0E6UBG"><title>Etymology and type notes.</title><p>Despite reference in the protologue of <italic><tp:taxon-name><tp:taxon-name-part taxon-name-part-type="genus" reg="Ticanto">Ticanto</tp:taxon-name-part></tp:taxon-name></italic> to the plate H.M. 6. <italic>t.</italic> 19, this did not constitute typification of the name because Adanson did not mention a previously or simultaneously published species name, nor the type of such a name (<xref ref-type="bibr" rid="B62">Turland et al. 2018</xref>; Art. 10.2; <ext-link xmlns:xlink="http://www.w3.org/1999/xlink" xlink:href="https://www.iapt-taxon.org/nomen/pages/main/art_10.html" ext-link-type="uri" xlink:type="simple">https://www.iapt-taxon.org/nomen/pages/main/art_10.html</ext-link>). The rules of the <italic>Code</italic> (<xref ref-type="bibr" rid="B62">Turland et al. 2018</xref>) state that a type must therefore be otherwise chosen, which in this case has been achieved in the published card index of <italic>Index Nominum Genericorum</italic> (<ext-link xmlns:xlink="http://www.w3.org/1999/xlink" xlink:href="https://naturalhistory2.si.edu/botany/ing/" ext-link-type="uri" xlink:type="simple">https://naturalhistory2.si.edu/botany/ing/</ext-link>) by reference to <italic><tp:taxon-name><tp:taxon-name-part taxon-name-part-type="genus" reg="Guilandina">Guilandina</tp:taxon-name-part><tp:taxon-name-part taxon-name-part-type="species" reg="paniculata">paniculata</tp:taxon-name-part></tp:taxon-name></italic> Lam. (1785). The application of the name <italic><tp:taxon-name><tp:taxon-name-part taxon-name-part-type="genus" reg="Ticanto">Ticanto</tp:taxon-name-part></tp:taxon-name></italic> is therefore fixed by the type of <italic><tp:taxon-name><tp:taxon-name-part taxon-name-part-type="genus" reg="Guilandina">G.</tp:taxon-name-part><tp:taxon-name-part taxon-name-part-type="species" reg="paniculata">paniculata</tp:taxon-name-part></tp:taxon-name></italic> Lam., H.M. 6. <italic>t.</italic> 19, now a heterotypic synonym of <italic><tp:taxon-name><tp:taxon-name-part taxon-name-part-type="genus" reg="Caesalpinia">Caesalpinia</tp:taxon-name-part><tp:taxon-name-part taxon-name-part-type="species" reg="crista">crista</tp:taxon-name-part></tp:taxon-name></italic> L.</p><p>The name <italic><tp:taxon-name><tp:taxon-name-part taxon-name-part-type="genus" reg="Ticanto">Ticanto</tp:taxon-name-part></tp:taxon-name></italic> was a vernacular name used for these plants by the Brachmanes, also known as Brahmanas, Brahmans, or Brahmins, a sector of Hinduism. This was referenced by <xref ref-type="bibr" rid="B47">Rheede (1686</xref>: 33) as “<italic><tp:taxon-name><tp:taxon-name-part taxon-name-part-type="genus" reg="Ticanto">Ticanto</tp:taxon-name-part></tp:taxon-name></italic> Brachmanes” and subsequently in the protologue of <italic><tp:taxon-name><tp:taxon-name-part taxon-name-part-type="genus" reg="Ticanto">Ticanto</tp:taxon-name-part></tp:taxon-name></italic> (<xref ref-type="bibr" rid="B1">Adanson 1763</xref>) as ‘<italic><tp:taxon-name><tp:taxon-name-part taxon-name-part-type="genus" reg="Ticanto">Ticanto</tp:taxon-name-part></tp:taxon-name>. Bram.</italic>’. The name was without gender. The only combination to have been published in <italic><tp:taxon-name><tp:taxon-name-part taxon-name-part-type="genus" reg="Ticanto">Ticanto</tp:taxon-name-part></tp:taxon-name></italic> is <italic><tp:taxon-name><tp:taxon-name-part taxon-name-part-type="genus" reg="Ticanto">T.</tp:taxon-name-part><tp:taxon-name-part taxon-name-part-type="species" reg="nuga">nuga</tp:taxon-name-part></tp:taxon-name></italic> (L.) Medik. (1786), the epithet of which derives from the description of the plants by Rumphius in his Herbarium Amboinense (1747) as “nugae <tp:taxon-name><tp:taxon-name-part taxon-name-part-type="genus" reg="Nugae"/><tp:taxon-name-part taxon-name-part-type="species" reg="silvarum">silvarum</tp:taxon-name-part></tp:taxon-name>”, or ‘trifles [i.e., trivial plants] of the woods’. Linnaeus adopted this term in creating the epithet <italic><tp:taxon-name><tp:taxon-name-part taxon-name-part-type="genus" reg="Guilandina">Guilandina</tp:taxon-name-part><tp:taxon-name-part taxon-name-part-type="species" reg="nuga">nuga</tp:taxon-name-part></tp:taxon-name></italic> L. (1762), using it as a noun in apposition. The creation of <italic><tp:taxon-name><tp:taxon-name-part taxon-name-part-type="genus" reg="Ticanto">Ticanto</tp:taxon-name-part><tp:taxon-name-part taxon-name-part-type="species" reg="nuga">nuga</tp:taxon-name-part></tp:taxon-name></italic> (L.) Medik. therefore did not assign a gender to the genus name <italic><tp:taxon-name><tp:taxon-name-part taxon-name-part-type="genus" reg="Ticanto">Ticanto</tp:taxon-name-part></tp:taxon-name></italic>, and in the absence of other species published under that name it remained ungendered. We hereby assign the feminine gender to the genus name <italic><tp:taxon-name><tp:taxon-name-part taxon-name-part-type="genus" reg="Ticanto">Ticanto</tp:taxon-name-part></tp:taxon-name></italic>, thus avoiding changes to the species epithets and maintaining nomenclatural stability.</p></tp:treatment-sec><tp:treatment-sec sec-type="description" id="SECID0EE2BG"><title>Genus description.</title><p>Scandent shrubs or lianas to 15 m. Stems usually with scattered, recurved prickles. <bold><italic>Leaves</italic></bold> pari-bipinnate, pinnae 1–16 opposite pairs, leaflets 2–15 opposite pairs, leaf rachis with recurved prickles at base of pinnae and usually scattered in between. <bold><italic>Stipules</italic></bold> 0.25–3 mm long. Leaflets elliptic to ovate or obovate, oblong or rhombic. <bold><italic>Inflorescence</italic></bold> a terminal or axillary raceme or panicle 7–42 cm long; pedicels articulated; bracts at base of racemes, caducous, bracteoles at base of pedicels, caducous. <bold><italic>Flowers</italic></bold> zygomorphic, with a hypanthium, calyx lobes 5, free, the lower lobe cucullate over the others in bud; petals 5, 3.5–12 × 2–7 mm, the median petal distinct from the others in shape, usually with an approximately circular patch of hairs on the inner surface, the lateral petals glabrous or with few hairs; stamens 10, free, 4–14 mm long, the basal half tomentose; ovary 1–2-ovuled, glabrous or hairy; style 4–12 mm long; stigma funnel-shaped and more or less papillate, or truncate. Fruit coriaceous or ligneous, dehiscent or indehiscent, elliptic, lunate, or sub-circular, 1.5–7 × 1.5–5 cm, apex acute or beaked, with or without a stipe, the upper suture with or without a narrow wing 0.5–4 mm wide, or a carinate wing 5–6 mm deep, 1(–2)-seeded.</p></tp:treatment-sec><tp:treatment-sec sec-type="distribution" id="SECID0EW2BG"><title>Distribution.</title><p>Andaman Islands, Australia, Cambodia, China (Fujian, Guangdong, Guangxi, Guizhou, Hainan, Hong Kong, Hubei, Hunan, Sichuan, Taiwan, Yunnan, Zhejiang), India, Indonesia, Japan (Ryukyu Islands), Malaysia, Mauritius, Micronesia, Myanmar, New Caledonia, Papua New Guinea, Philippines, Polynesia, Sri Lanka, Thailand, Vietnam (Maps <xref ref-type="fig" rid="F2">1</xref>, <xref ref-type="fig" rid="F3">2</xref>).</p><fig id="F2" position="float" orientation="portrait"><object-id xmlns:xlink="http://www.w3.org/1999/xlink" content-type="doi" xlink:type="simple">10.3897/phytokeys.205.82300.map1</object-id><object-id xmlns:xlink="http://www.w3.org/1999/xlink" content-type="arpha" xlink:type="simple">2613919E-7D1B-541B-B8BA-4075B0BB395A</object-id><label>Map 1.</label><caption><p>Distribution of all species (excluding <italic><tp:taxon-name><tp:taxon-name-part taxon-name-part-type="genus" reg="Ticanto">T.</tp:taxon-name-part><tp:taxon-name-part taxon-name-part-type="species" reg="crista">crista</tp:taxon-name-part></tp:taxon-name></italic>).</p></caption><graphic xmlns:xlink="http://www.w3.org/1999/xlink" xlink:href="phytokeys-205-059_article-82300__-g002.jpg" position="float" orientation="portrait" xlink:type="simple" id="oo_732134.jpg"><uri content-type="original_file" xlink:type="simple">https://binary.pensoft.net/fig/732134</uri></graphic></fig><fig id="F3" position="float" orientation="portrait"><object-id xmlns:xlink="http://www.w3.org/1999/xlink" content-type="doi" xlink:type="simple">10.3897/phytokeys.205.82300.map2</object-id><object-id xmlns:xlink="http://www.w3.org/1999/xlink" content-type="arpha" xlink:type="simple">7CAD3F1B-699A-5EE9-8709-2B314C429D39</object-id><label>Map 2.</label><caption><p>Distribution of <italic><tp:taxon-name><tp:taxon-name-part taxon-name-part-type="genus" reg="Ticanto">T.</tp:taxon-name-part><tp:taxon-name-part taxon-name-part-type="species" reg="crista">crista</tp:taxon-name-part></tp:taxon-name></italic>.</p></caption><graphic xmlns:xlink="http://www.w3.org/1999/xlink" xlink:href="phytokeys-205-059_article-82300__-g003.jpg" position="float" orientation="portrait" xlink:type="simple" id="oo_732135.jpg"><uri content-type="original_file" xlink:type="simple">https://binary.pensoft.net/fig/732135</uri></graphic></fig></tp:treatment-sec><ref-list><ref id="B62"><mixed-citation xmlns:xlink="http://www.w3.org/1999/xlink" xlink:type="simple"><person-group><name name-style="western"><surname>Turland</surname><given-names>NJ</given-names></name><name name-style="western"><surname>Wiersema</surname><given-names>JH</given-names></name><name name-style="western"><surname>Barrie</surname><given-names>FR</given-names></name><name name-style="western"><surname>Greuter</surname><given-names>W</given-names></name><name name-style="western"><surname>Hawksworth</surname><given-names>DL</given-names></name><name name-style="western"><surname>Herendeen</surname><given-names>PS</given-names></name><name name-style="western"><surname>Knapp</surname><given-names>S</given-names></name><name name-style="western"><surname>Kusber</surname><given-names>W-H</given-names></name><name name-style="western"><surname>Li</surname><given-names>D-Z</given-names></name><name name-style="western"><surname>Marhold</surname><given-names>K</given-names></name><name name-style="western"><surname>May</surname><given-names>TW</given-names></name><name name-style="western"><surname>McNeill</surname><given-names>J</given-names></name><name name-style="western"><surname>Monro</surname><given-names>AM</given-names></name><name name-style="western"><surname>Prado</surname><given-names>J</given-names></name><name name-style="western"><surname>Price</surname><given-names>MJ</given-names></name><name name-style="western"><surname>Smith</surname><given-names>GF [Eds]</given-names></name></person-group> (<year>2018</year>) International Code of Nomenclature for algae, fungi, and plants (Shenzhen Code) adopted by the Nineteenth International Botanical Congress Shenzhen, China, July 2017. Regnum Vegetabile 159. Koeltz Botanical Books, Glashütten. <ext-link xlink:href="10.12705/Code.2018" ext-link-type="doi" xlink:type="simple">https://doi.org/10.12705/Code.2018</ext-link></mixed-citation></ref><ref id="B47"><mixed-citation xmlns:xlink="http://www.w3.org/1999/xlink" xlink:type="simple"><person-group><name name-style="western"><surname>Rheede</surname><given-names>H van</given-names></name></person-group> (<year>1686</year>) <source>Hortus Malabaricus.</source><publisher-name>Amstelaedami</publisher-name>, <publisher-loc>Sumptibus Viduae Joannis van Someren, Haeredum Joannis van Dyck, Henrici &amp; Viduae Theodori Boom</publisher-loc>, <size units="page">110 pp</size>.</mixed-citation></ref><ref id="B1"><mixed-citation xmlns:xlink="http://www.w3.org/1999/xlink" xlink:type="simple"><person-group><name name-style="western"><surname>Adanson</surname><given-names>M</given-names></name></person-group> (<year>1763</year>) <source><tp:taxon-name><tp:taxon-name-part taxon-name-part-type="family">Leguminosae</tp:taxon-name-part></tp:taxon-name>. Familles des Plantes 2.</source><publisher-name>Vincent</publisher-name>, <publisher-loc>Paris</publisher-loc>, <size units="page">319 pp</size>. <ext-link xlink:href="10.5962/bhl.title.271" ext-link-type="doi" xlink:type="simple">https://doi.org/10.5962/bhl.title.271</ext-link></mixed-citation></ref></ref-list></tp:taxon-treatment>
