# Supplementary material for: ﻿Reinstatement of Ticanto (Leguminosae-Caesalpinioideae) – the final piece in the Caesalpinia group puzzle
Source: PhytoKeys. 2022 Aug 22;205:59–98. doi: 10.3897/phytokeys.205.82300 (PMC9849013; doi:10.3897/phytokeys.205.82300)
Supplement: XML Treatment for Ticanto caesia [file phytokeys.205.82300-treatment2.xml]

<!DOCTYPE tp:taxon-treatment
  PUBLIC "-//TaxonX//DTD Taxonomic Treatment Publishing DTD v0 20100105//EN" "tax-treatment-NSO.dtd">
<tp:taxon-treatment xmlns:tp="http://www.plazi.org/taxpub"><tp:treatment-meta><kwd-group><label>Taxon classification</label><kwd>
                <named-content content-type="kingdom">Plantae</named-content>
              </kwd><kwd>
                <named-content content-type="order">Fabales</named-content>
              </kwd><kwd>
                <named-content content-type="family">Fabaceae</named-content>
              </kwd></kwd-group><mixed-citation publication-type="journal"><person-group><name><surname>Clark</surname><given-names>Ruth P.</given-names></name><name><surname>Jiang</surname><given-names>Kai-Wen</given-names></name><name><surname>Gagnon</surname><given-names>Edeline</given-names></name></person-group><article-title>﻿Reinstatement of <italic><tp:taxon-name><tp:taxon-name-part taxon-name-part-type="genus" reg="Ticanto">Ticanto</tp:taxon-name-part></tp:taxon-name></italic> (<tp:taxon-name><tp:taxon-name-part taxon-name-part-type="family">Leguminosae</tp:taxon-name-part></tp:taxon-name>-<tp:taxon-name><tp:taxon-name-part taxon-name-part-type="subfamily">Caesalpinioideae</tp:taxon-name-part></tp:taxon-name>) – the final piece in the <tp:taxon-name><tp:taxon-name-part taxon-name-part-type="genus" reg="Caesalpinia">Caesalpinia</tp:taxon-name-part></tp:taxon-name> group puzzle</article-title><source>PhytoKeys</source><day>22</day><month>08</month><year>2022</year><volume>205</volume><fpage>59</fpage><lpage>98</lpage><pub-id pub-id-type="doi">10.3897/phytokeys.205.82300</pub-id></mixed-citation></tp:treatment-meta><tp:nomenclature><label>﻿1.</label><tp:taxon-name>
              <object-id xmlns:xlink="http://www.w3.org/1999/xlink" content-type="arpha" xlink:type="simple">D3A24778-B8AE-57E6-908D-8EA4B1EE675E</object-id>
              <tp:taxon-name-part taxon-name-part-type="genus" reg="Ticanto">Ticanto</tp:taxon-name-part>
              <tp:taxon-name-part taxon-name-part-type="species" reg="caesia">caesia</tp:taxon-name-part>
              <object-id xmlns:xlink="http://www.w3.org/1999/xlink" content-type="ipni" xlink:type="simple">urn:lsid:ipni.org:names:77303538-1</object-id>
            </tp:taxon-name><tp:taxon-authority>(Hand.-Mazz.) R. Clark &amp; Gagnon</tp:taxon-authority><tp:taxon-status xmlns:xlink="http://www.w3.org/1999/xlink" xlink:type="simple">comb. nov.</tp:taxon-status><tp:nomenclature-citation-list><tp:nomenclature-citation><tp:taxon-name>
                  <tp:taxon-name-part taxon-name-part-type="genus" reg="Caesalpinia">Caesalpinia</tp:taxon-name-part>
                  <tp:taxon-name-part taxon-name-part-type="species" reg="hypoglauca">hypoglauca</tp:taxon-name-part>
                </tp:taxon-name><comment>Chun &amp; F. C. How., Acta Phytotax. Sin. 7: 20 pl. 6. 1958. Type: China. Kwangtung, Sup Man Ta Shan [Mt. Shiwandashan], 26 Jul. 1933, <italic>H.Y. Liang 69864</italic> (lectotype: (designated by <xref ref-type="bibr" rid="B65">Vidal and Hul Thol 1976</xref>): A [A00059892!], isolectotypes IBK [IBK00190838!, IBK00190839!]) (note: the locality of this specimen is in Qinzhou, which has been considered part of Guangxi since 1952).</comment></tp:nomenclature-citation></tp:nomenclature-citation-list></tp:nomenclature><tp:treatment-sec sec-type="Basionym" id="SECID0E5JAI"><title>Basionym.</title><p><italic><tp:taxon-name><tp:taxon-name-part taxon-name-part-type="genus" reg="Caesalpinia">Caesalpinia</tp:taxon-name-part><tp:taxon-name-part taxon-name-part-type="species" reg="caesia">caesia</tp:taxon-name-part></tp:taxon-name></italic> Hand.-Mazz., Oesterr. Bot. Z. 85: 215. 1936.</p></tp:treatment-sec><tp:treatment-sec sec-type="material" id="SECID0EPKAI"><title>Type.</title><p>China. Kwangsi, <italic>Fenzel 3</italic> (W!).</p></tp:treatment-sec><tp:treatment-sec sec-type="description" id="SECID0EXKAI"><title>Description.</title><p><bold><italic>Habit</italic></bold> a climber. <bold><italic>Stems</italic></bold> with sparse recurved prickles, puberulent. <bold><italic>Stipules</italic></bold> unknown. <bold><italic>Leaves</italic></bold> with 5–8(–9) pairs opposite pinnae; leaf rachis and petiole 15–20 cm, leaf rachis and pinnae rachises pilose; leaflets 8–12(–15) opposite pairs per pinna, subsessile, chartaceous, oblong, base strongly asymmetric, apex truncate or obtuse-rounded, emarginate, 0.8–1.5 × 0.4–0.6 cm, both surfaces glabrous. <bold><italic>Inflorescence</italic></bold> a panicle, supra-axillary or terminal, 10–15 cm, the axes brown puberulent; pedicels 4–7 mm, articulated. <bold><italic>Flowers</italic></bold> with a hypanthium, this glabrous, lower calyx lobe ca. 6 mm long, others 3.5–4 mm, all lobes glabrous; petals obovate-oblong, ca. 3.5–5.5 mm long, median petal with rhombic patch of dense hairs on the inner surface at base of blade, other petals pubescent, shortly clawed; stamen filaments ca. 6 mm long, ferruginous pilose at base; ovary glabrous, 2-ovuled, style ca. 4 mm long. <bold><italic>Fruit</italic></bold> blackish when dry, indehiscent, ligneous, elliptic, inflated at maturity, venation prominent, glabrous, ca. 4.5–5 × 2.3–5 cm, ventral suture narrowly winged. <bold><italic>Seed</italic></bold> 1, lenticulate, 1.5 × 2.0 cm, blackish.</p></tp:treatment-sec><tp:treatment-sec sec-type="ecology" id="SECID0EXLAI"><title>Ecology.</title><p>Sparse forests along rivers, elevation 200–1000 m.</p></tp:treatment-sec><tp:treatment-sec sec-type="phenology" id="SECID0E3LAI"><title>Phenology.</title><p>Flowering July-September, fruiting August.</p></tp:treatment-sec><tp:treatment-sec sec-type="distribution" id="SECID0EBMAI"><title>Distribution.</title><p>China (Guangxi, Hainan) (Map <xref ref-type="fig" rid="F2">1</xref>).</p></tp:treatment-sec><tp:treatment-sec sec-type="notes" id="SECID0ELMAI"><title>Notes.</title><p>Only one specimen collected from Hainan was seen by the current authors (<italic>H. Fenzel s.n.</italic>, see the citation below), of which the detailed locality is unknown (not recorded on the specimen). To include Hainan in the species distribution, we georeferenced this specimen in the centre of the island.</p></tp:treatment-sec><tp:treatment-sec sec-type="material" id="SECID0ETMAI"><title>Selected specimens examined.</title><p><bold>China. Guangxi</bold>: Fangcheng, Naliang, <italic>s. coll.</italic>, <italic>s.n.</italic> (PEY). Fangcheng, Dongzhong, Dakeng Village, <italic>Shiwandashan Exped. 3224</italic> (IBK). Shiwandashan, <italic>C.L. Tso 23669</italic> (IBSC). <bold>Hainan</bold>: <italic>H. Fenzel s.n.</italic> (IBSC).</p></tp:treatment-sec><tp:treatment-sec><!--Section generated to contain objects referenced in tp:taxon-treatment.--><fig id="F2" position="float" orientation="portrait"><object-id xmlns:xlink="http://www.w3.org/1999/xlink" content-type="doi" xlink:type="simple">10.3897/phytokeys.205.82300.map1</object-id><object-id xmlns:xlink="http://www.w3.org/1999/xlink" content-type="arpha" xlink:type="simple">2613919E-7D1B-541B-B8BA-4075B0BB395A</object-id><label>Map 1.</label><caption><p>Distribution of all species (excluding <italic><tp:taxon-name><tp:taxon-name-part taxon-name-part-type="genus" reg="Ticanto">T.</tp:taxon-name-part><tp:taxon-name-part taxon-name-part-type="species" reg="crista">crista</tp:taxon-name-part></tp:taxon-name></italic>).</p></caption><graphic xmlns:xlink="http://www.w3.org/1999/xlink" xlink:href="phytokeys-205-059_article-82300__-g002.jpg" position="float" orientation="portrait" xlink:type="simple" id="oo_732134.jpg"><uri content-type="original_file" xlink:type="simple">https://binary.pensoft.net/fig/732134</uri></graphic></fig></tp:treatment-sec><ref-list><ref id="B65"><mixed-citation xmlns:xlink="http://www.w3.org/1999/xlink" xlink:type="simple"><person-group><name name-style="western"><surname>Vidal</surname><given-names>JE</given-names></name><name name-style="western"><surname>Hul Thol</surname><given-names>S</given-names></name></person-group> (<year>1976</year>) <article-title>Révision des <italic><tp:taxon-name><tp:taxon-name-part taxon-name-part-type="genus">Caesalpinia</tp:taxon-name-part></tp:taxon-name></italic> asiatiques. Bulletin du Muséum National d’histoire naturelle Sér.</article-title><volume>3</volume>: <fpage>27</fpage>–<lpage>81</lpage>.</mixed-citation></ref></ref-list></tp:taxon-treatment>
