# Supplementary material for: ﻿Reinstatement of Ticanto (Leguminosae-Caesalpinioideae) – the final piece in the Caesalpinia group puzzle
Source: PhytoKeys. 2022 Aug 22;205:59–98. doi: 10.3897/phytokeys.205.82300 (PMC9849013; doi:10.3897/phytokeys.205.82300)
Supplement: XML Treatment for Ticanto crista [file phytokeys.205.82300-treatment3.xml]

<!DOCTYPE tp:taxon-treatment
  PUBLIC "-//TaxonX//DTD Taxonomic Treatment Publishing DTD v0 20100105//EN" "tax-treatment-NSO.dtd">
<tp:taxon-treatment xmlns:tp="http://www.plazi.org/taxpub"><tp:treatment-meta><kwd-group><label>Taxon classification</label><kwd>
                <named-content content-type="kingdom">Plantae</named-content>
              </kwd><kwd>
                <named-content content-type="order">Fabales</named-content>
              </kwd><kwd>
                <named-content content-type="family">Fabaceae</named-content>
              </kwd></kwd-group><mixed-citation publication-type="journal"><person-group><name><surname>Clark</surname><given-names>Ruth P.</given-names></name><name><surname>Jiang</surname><given-names>Kai-Wen</given-names></name><name><surname>Gagnon</surname><given-names>Edeline</given-names></name></person-group><article-title>﻿Reinstatement of <italic><tp:taxon-name><tp:taxon-name-part taxon-name-part-type="genus" reg="Ticanto">Ticanto</tp:taxon-name-part></tp:taxon-name></italic> (<tp:taxon-name><tp:taxon-name-part taxon-name-part-type="family">Leguminosae</tp:taxon-name-part></tp:taxon-name>-<tp:taxon-name><tp:taxon-name-part taxon-name-part-type="subfamily">Caesalpinioideae</tp:taxon-name-part></tp:taxon-name>) – the final piece in the <tp:taxon-name><tp:taxon-name-part taxon-name-part-type="genus" reg="Caesalpinia">Caesalpinia</tp:taxon-name-part></tp:taxon-name> group puzzle</article-title><source>PhytoKeys</source><day>22</day><month>08</month><year>2022</year><volume>205</volume><fpage>59</fpage><lpage>98</lpage><pub-id pub-id-type="doi">10.3897/phytokeys.205.82300</pub-id></mixed-citation></tp:treatment-meta><tp:nomenclature><label>﻿2.</label><tp:taxon-name>
              <object-id xmlns:xlink="http://www.w3.org/1999/xlink" content-type="arpha" xlink:type="simple">AA97EF86-62D6-583C-9358-54789638136D</object-id>
              <tp:taxon-name-part taxon-name-part-type="genus" reg="Ticanto">Ticanto</tp:taxon-name-part>
              <tp:taxon-name-part taxon-name-part-type="species" reg="crista">crista</tp:taxon-name-part>
              <object-id xmlns:xlink="http://www.w3.org/1999/xlink" content-type="ipni" xlink:type="simple">urn:lsid:ipni.org:names:77303539-1</object-id>
            </tp:taxon-name><tp:taxon-authority>(L.) R. Clark &amp; Gagnon</tp:taxon-authority><tp:taxon-status xmlns:xlink="http://www.w3.org/1999/xlink" xlink:type="simple">comb. nov.</tp:taxon-status><tp:nomenclature-citation-list><tp:nomenclature-citation><tp:taxon-name>
                  <tp:taxon-name-part taxon-name-part-type="status">=</tp:taxon-name-part>
                  <tp:taxon-name-part taxon-name-part-type="genus" reg="Guilandina">Guilandina</tp:taxon-name-part>
                  <tp:taxon-name-part taxon-name-part-type="species" reg="nuga">nuga</tp:taxon-name-part>
                </tp:taxon-name><comment> L., Sp. Pl., 2. 1: 545. 1762. Type: [Indonesia]. East Indies, Ambon, <tp:taxon-name><tp:taxon-name-part taxon-name-part-type="genus" reg="Nugae">Nugae</tp:taxon-name-part><tp:taxon-name-part taxon-name-part-type="species" reg="silvarum">silvarum</tp:taxon-name-part></tp:taxon-name> Rumph. Herb. Am. 5. p.95, t. 50. 1750. </comment></tp:nomenclature-citation><tp:nomenclature-citation><tp:taxon-name>
                  <tp:taxon-name-part taxon-name-part-type="status">=</tp:taxon-name-part>
                  <tp:taxon-name-part taxon-name-part-type="genus" reg="Guilandina">Guilandina</tp:taxon-name-part>
                  <tp:taxon-name-part taxon-name-part-type="species" reg="axillaris">axillaris</tp:taxon-name-part>
                </tp:taxon-name><comment> Lam., Encycl. 1(2): 435. 1785. Type: [India]. Rheede. Hort. Mal. 6: t. 20. 1686. </comment></tp:nomenclature-citation><tp:nomenclature-citation><tp:taxon-name>
                  <tp:taxon-name-part taxon-name-part-type="status">=</tp:taxon-name-part>
                  <tp:taxon-name-part taxon-name-part-type="genus" reg="Ticanto">Ticanto</tp:taxon-name-part>
                  <tp:taxon-name-part taxon-name-part-type="species" reg="nuga">nuga</tp:taxon-name-part>
                </tp:taxon-name><comment> (L.) Medik., Theodora 52. 1786. Type: based on <tp:taxon-name><tp:taxon-name-part taxon-name-part-type="genus" reg="Guilandina">Guilandina</tp:taxon-name-part><tp:taxon-name-part taxon-name-part-type="species" reg="nuga">nuga</tp:taxon-name-part></tp:taxon-name> L. </comment></tp:nomenclature-citation><tp:nomenclature-citation><tp:taxon-name>
                  <tp:taxon-name-part taxon-name-part-type="status">=</tp:taxon-name-part>
                  <tp:taxon-name-part taxon-name-part-type="genus" reg="Guilandina">Guilandina</tp:taxon-name-part>
                  <tp:taxon-name-part taxon-name-part-type="species" reg="paniculata">paniculata</tp:taxon-name-part>
                </tp:taxon-name><comment> Lam., Encycl. 1(2): 435. 1785. Type: [India]. Malabar, Kaka Mullu vel Kaka Moullou (in caption Kaka Mullu) Rheede, Hort. Mal. 6: t. 19. 1686. </comment></tp:nomenclature-citation><tp:nomenclature-citation><tp:taxon-name>
                  <tp:taxon-name-part taxon-name-part-type="status">=</tp:taxon-name-part>
                  <tp:taxon-name-part taxon-name-part-type="genus" reg="Genista">Genista</tp:taxon-name-part>
                  <tp:taxon-name-part taxon-name-part-type="species" reg="scandens">scandens</tp:taxon-name-part>
                </tp:taxon-name><comment> Lour., Fl. Cochinch. 2: 428. 1790. Type: Cochinchina (<italic>n.v.</italic>). </comment></tp:nomenclature-citation><tp:nomenclature-citation><tp:taxon-name>
                  <tp:taxon-name-part taxon-name-part-type="status">=</tp:taxon-name-part>
                  <tp:taxon-name-part taxon-name-part-type="genus" reg="Guilandina">Guilandina</tp:taxon-name-part>
                  <tp:taxon-name-part taxon-name-part-type="species" reg="parvifolia">parvifolia</tp:taxon-name-part>
                </tp:taxon-name><comment> Stokes, Bot. Mat. Med. 2: 466. 1812. Type: [Indonesia]. East Indies, Ambon, <tp:taxon-name><tp:taxon-name-part taxon-name-part-type="genus" reg="Nugae">Nugae</tp:taxon-name-part><tp:taxon-name-part taxon-name-part-type="species" reg="silvarum">silvarum</tp:taxon-name-part></tp:taxon-name> Rumph. Herb. Am. 5. p.95, t.50. 1750. </comment></tp:nomenclature-citation><tp:nomenclature-citation><tp:taxon-name>
                  <tp:taxon-name-part taxon-name-part-type="status">=</tp:taxon-name-part>
                  <tp:taxon-name-part taxon-name-part-type="genus" reg="Caesalpinia">Caesalpinia</tp:taxon-name-part>
                  <tp:taxon-name-part taxon-name-part-type="species" reg="nuga">nuga</tp:taxon-name-part>
                </tp:taxon-name><comment> (L.) W.T. Aiton, Hort. Kew, ed 2, 3: 32. 1811. Type: based on <tp:taxon-name><tp:taxon-name-part taxon-name-part-type="genus" reg="Guilandina">Guilandina</tp:taxon-name-part><tp:taxon-name-part taxon-name-part-type="species" reg="nuga">nuga</tp:taxon-name-part></tp:taxon-name> L. </comment></tp:nomenclature-citation><tp:nomenclature-citation><tp:taxon-name>
                  <tp:taxon-name-part taxon-name-part-type="status">=</tp:taxon-name-part>
                  <tp:taxon-name-part taxon-name-part-type="genus" reg="Caesalpinia">Caesalpinia</tp:taxon-name-part>
                  <tp:taxon-name-part taxon-name-part-type="species" reg="paniculata">paniculata</tp:taxon-name-part>
                </tp:taxon-name><comment> (Lam.) Roxb., Hort. Beng. 32. 1814. Type: based on <tp:taxon-name><tp:taxon-name-part taxon-name-part-type="genus" reg="Guilandina">Guilandina</tp:taxon-name-part><tp:taxon-name-part taxon-name-part-type="species" reg="paniculata">paniculata</tp:taxon-name-part></tp:taxon-name> Lam. </comment></tp:nomenclature-citation><tp:nomenclature-citation><tp:taxon-name>
                  <tp:taxon-name-part taxon-name-part-type="status">=</tp:taxon-name-part>
                  <tp:taxon-name-part taxon-name-part-type="genus" reg="Caesalpinia">Caesalpinia</tp:taxon-name-part>
                  <tp:taxon-name-part taxon-name-part-type="species" reg="scandens">scandens</tp:taxon-name-part>
                </tp:taxon-name><comment> Heyne ex Roth, Nov. Pl. Sp. 209. 1821. Neotype: (designated by <xref ref-type="bibr" rid="B63">Turner 2021</xref>): India, Samalcott, Mar 1811, <italic>B. Heyne s.n.</italic> [K: K000789355!]. </comment></tp:nomenclature-citation><tp:nomenclature-citation><tp:taxon-name>
                  <tp:taxon-name-part taxon-name-part-type="status">=</tp:taxon-name-part>
                  <tp:taxon-name-part taxon-name-part-type="genus" reg="Caesalpinia">Caesalpinia</tp:taxon-name-part>
                  <tp:taxon-name-part taxon-name-part-type="species" reg="axillaris">axillaris</tp:taxon-name-part>
                </tp:taxon-name><comment> (Lam.) DC., Prodr. 2: 481. 1825. Type: based on <tp:taxon-name><tp:taxon-name-part taxon-name-part-type="genus" reg="Guilandina">Guilandina</tp:taxon-name-part><tp:taxon-name-part taxon-name-part-type="species" reg="axillaris">axillaris</tp:taxon-name-part></tp:taxon-name> Lam. </comment></tp:nomenclature-citation><tp:nomenclature-citation><tp:taxon-name>
                  <tp:taxon-name-part taxon-name-part-type="status">=</tp:taxon-name-part>
                  <tp:taxon-name-part taxon-name-part-type="genus" reg="Caesalpinia">Caesalpinia</tp:taxon-name-part>
                  <tp:taxon-name-part taxon-name-part-type="species" reg="laevigata">laevigata</tp:taxon-name-part>
                </tp:taxon-name><comment> Perr., Mém. Soc. Linn. Paris 3: 104. 1825. Type: Philippines. <italic>Perrottet s.n.</italic> (<italic>n.v.</italic>). </comment></tp:nomenclature-citation><tp:nomenclature-citation><tp:taxon-name>
                  <tp:taxon-name-part taxon-name-part-type="status">=</tp:taxon-name-part>
                  <tp:taxon-name-part taxon-name-part-type="genus" reg="Caesalpinia">Caesalpinia</tp:taxon-name-part>
                  <tp:taxon-name-part taxon-name-part-type="species" reg="crista">crista</tp:taxon-name-part>
                  <tp:taxon-name-part taxon-name-part-type="infraspecific-rank">var.</tp:taxon-name-part>
                  <tp:taxon-name-part taxon-name-part-type="variety" reg="parvistipula">parvistipula</tp:taxon-name-part>
                </tp:taxon-name><comment> Urb., Symb. Antill. 2(2): 271. 1900. Type: Trinidad. Cult. Hort. Trinidad, <italic>Broadway 5589</italic> (<italic>n.v.</italic>). </comment></tp:nomenclature-citation></tp:nomenclature-citation-list></tp:nomenclature><tp:treatment-sec sec-type="Basionym" id="SECID0EEXAI"><title>Basionym.</title><p><italic><tp:taxon-name><tp:taxon-name-part taxon-name-part-type="genus" reg="Caesalpinia">Caesalpinia</tp:taxon-name-part><tp:taxon-name-part taxon-name-part-type="species" reg="crista">crista</tp:taxon-name-part></tp:taxon-name></italic> L. Sp. Pl. 1: 380. 1753, emend Dandy &amp; Exell in J. Bot. 76: 179. 1938. ≡ <italic><tp:taxon-name><tp:taxon-name-part taxon-name-part-type="genus" reg="Guilandina">Guilandina</tp:taxon-name-part><tp:taxon-name-part taxon-name-part-type="species" reg="crista">crista</tp:taxon-name-part></tp:taxon-name></italic> (L.) Small, Fl. S.E. U.S. 591, 1331 (1903).</p></tp:treatment-sec><tp:treatment-sec sec-type="material" id="SECID0EAYAI"><title>Type.</title><p>[Sri Lanka] Ceylon (“Ceylan”), <italic>Herb. Hermann</italic> vol. 1, fol. 68, no. 157 (lectotype (designated by Skeels in Science, n.s., 37: 922. 1913): BM [BM000621459!]) (note: the sheet bearing this specimen was previously identified by a single barcode, BM000594500, which was subsequently replaced with four barcodes representing the four separate specimens on the sheet).</p></tp:treatment-sec><tp:treatment-sec sec-type="description" id="SECID0EIYAI"><title>Description.</title><p><bold><italic>Habit</italic></bold> a liana or scrambling shrub to 15 m. <bold><italic>Stems</italic></bold> with few, scattered recurved prickles to 5 mm, sometimes with spine-tipped corky tubercles on older stems, or unarmed, glabrous or occasionally sparsely tomentose. <bold><italic>Stipules</italic></bold> persistent, triangular, ca. 1 × 1 mm. <bold><italic>Leaves</italic></bold> with 3–6(–8) pairs pinnae, these opposite to occasionally slightly subopposite; petiole 1.8–5 cm; rachis 4–31 cm, usually armed with recurved prickles, these sometimes also on pinnae rachises, petiole and rachis usually glabrous, occasionally sparsely to moderately ferruginous tomentose; leaflets 2–4(–7) pairs per pinna, coriaceous, opposite, elliptic, base cuneate to obtuse, apex rounded to obtuse, less commonly acute, obtuse, or acuminate, terminal leaflets 2.1–7.2 × 1–3.3 cm, lateral leaflets 2.1–5.8 × 1–3.1 cm, upper surface glabrous, often glossy, lower surface glabrous or occasionally sparsely ferruginous tomentose, venation reticulate, anastomosing, visible on both surfaces. <bold><italic>Inflorescence</italic></bold> a raceme or panicle, axillary or terminal, 8–40 cm, axes glabrous or sparsely tomentose; pedicels 5–15 mm; bracts persistent, triangular or lunate, 1–1.5 × 1 mm; bracteoles caducous, broadly elliptic, apex acute, margins sometimes with small teeth, 1–2.5 × 0.5–1 mm. <bold><italic>Flowers</italic></bold> with a hypanthium 1–2 × 3–6 mm, glabrous or sparsely ferruginous tomentose; lower calyx lobe 6–8(–10) × 3–4 mm, other lobes 5–6(– 8) × 2–3 mm, all lobes glabrous, or margins ciliate, or sparsely ferruginous tomentose; median petal 6–9 × 3–7 mm, with dense circular patch of hairs on inner surface at base of blade; upper laterals 6–10 × 3–5 mm, including claw ca. 1 mm, glabrous or inner surface of claw sparsely hairy; lower laterals 7–11 × 3–6 mm, including claw ca. 1 mm, glabrous or inner surface of claw sparsely hairy; stamen filaments 4–12 mm, the vexillary shorter than the lower ones, orange tomentose on lower ½–¾ on inner surface; anthers 1–1.5 mm; ovary 2–4 mm long, glabrous or sparsely or partially tomentose; style 4–11 mm; stigma cupular or funnel-shaped, the rim papillate, sometimes only slightly so, 0.5–1 mm wide. <bold><italic>Fruit</italic></bold> indehiscent, coriaceous, elliptic to lunate, subsymmetrical to somewhat asymmetrical, slightly inflated, base cuneate, stipe 2–5 mm, apex acute to beaked, beak 1–10 mm, venation reticulate, prominent, glabrous or very sparsely tomentose, (2–)2.7–7 × 2.2–3.7 × 0.3–0.8 cm, lacking a wing. <bold><italic>Seeds</italic></bold> 1, rarely 2, circular to reniform in outline, flat, ca. 2–2.5 × 1.5–2 × 0.5–1 cm. (Fig. <xref ref-type="fig" rid="F5">3A</xref>).</p></tp:treatment-sec><tp:treatment-sec sec-type="ecology" id="SECID0EMZAI"><title>Ecology.</title><p>Riverbanks, sandy beaches, in and behind sandy parts of mangroves, on chalk rocks and limestone, at low altitude, elevation rarely up to 350 m.</p></tp:treatment-sec><tp:treatment-sec sec-type="phenology" id="SECID0ERZAI"><title>Phenology.</title><p>The flowering and fruiting time of this species varies throughout its distribution and may be correlated with latitude or biome as indicated below; however, the periodicity listed below derives in some cases from few records and thus may be incomplete.</p><p>China, Japan: Flowering February-April, fruiting April-October;</p><p>Bangladesh, India, Myanmar: Flowering August-December, fruiting December-October;</p><p>Thailand, Vietnam: Flowering January-June, fruiting January-June;</p><p>Malaysia, Indonesia, Palau Islands: Flowering February-December, fruiting February-January;</p><p>Philippines: Flowering December-March, fruiting May-December;</p><p>New Guinea: Flowering January-November, fruiting February-November;</p><p>New Hebrides, Solomon Islands: Flowering February-December, fruiting February-December;</p><p>New Caledonia: Flowering May, fruiting unknown;</p><p>Mauritius: Flowering unknown, fruiting February.</p></tp:treatment-sec><tp:treatment-sec sec-type="distribution" id="SECID0E6ZAI"><title>Distribution.</title><p>Andaman Islands, Australia, Cambodia, China (Fujian, Guangdong, Guangxi, Guizhou, Hainan, Hong Kong, Hubei, Hunan, Sichuan, Taiwan, Yunnan), India, Indonesia, Japan (Ryukyu Islands), Malaysia, Mauritius, Micronesia, Myanmar, New Caledonia, Papua New Guinea, Philippines, Solomon Islands, Sri Lanka, Thailand, Vanuatu, Vietnam (Map <xref ref-type="fig" rid="F3">2</xref>).</p></tp:treatment-sec><tp:treatment-sec sec-type="notes" id="SECID0EJ1AI"><title>Notes.</title><p>The current authors have not seen any specimens or specimen records from Cambodia (other than a single record in GBIF which is not from a preserved specimen), but <xref ref-type="bibr" rid="B65">Vidal and Hul Thol (1976)</xref> list Cambodia within the range for this species, citing two specimens from Kampot Province (<italic>Geoffray 62</italic>, <italic>62 bis</italic>) and that information is retained here. As these specimens could not be traced by the current authors, they are not included on the map. See also Nomenclatural notes on <tp:taxon-name><tp:taxon-name-part taxon-name-part-type="genus" reg="Caesalpinia">Caesalpinia</tp:taxon-name-part> (<tp:taxon-name-part taxon-name-part-type="subgenus" reg="Ticanto">Ticanto</tp:taxon-name-part>) <tp:taxon-name-part taxon-name-part-type="species" reg="crista">crista</tp:taxon-name-part></tp:taxon-name>, below.</p></tp:treatment-sec><tp:treatment-sec sec-type="material" id="SECID0EF2AI"><title>Selected specimens examined.</title><p><bold>Australia. Queensland</bold>: Daintree area, Noah Creek, Mangroves, <italic>J.J. Wieringa 4199</italic> (WAG). <bold>Bangladesh.</bold> Chittagong, <italic>Flagstaff 255</italic> (K). <bold>China. Chongqing</bold>: Jiulongpo, Jinfeng, Baihe Village, <italic>Jiulongpo Exped. 500107150402-289LY</italic> (IMC). Mt. Jinyunshan, <italic>Z.Y. Liu 182996</italic> (IMC). <bold>Fujian</bold>: Hua’an, Wenhua, <italic>W.D. Han 20667</italic> (NF). Pinghe, Daxi, Jiangzhai Village, <italic>H.B. Chen s.n.</italic> (FJSI). Xiamen, Yunding Cliff, <italic>G.D. Ye 1208</italic> (IBSC). Yunxiao, Huotian, Baihuayang Reservoir, <italic>G.D. Ye 2482</italic> (FJSI). Zhangzhou, Zhaoan, Wushan, <italic>X.F. Zeng ZXF19839</italic> (CZH). Zhangzhou, Zhaoan, Wushan, Jinshui Village, <italic>X.F. Zeng ZXF41029</italic> (CZH). Zhao’an, Jinshui Village, <italic>s. coll.</italic>, <italic>s.n.</italic> (AU). <bold>Guangdong.</bold> Boluo, Mt. Luofushan, near Damiao, <italic>Yue78 5714</italic> (IBSC). Dianbai, Luokeng, Mt. Shuangjiling, <italic>H.G. Ye 6379</italic> (IBSC). Huidong, Pingshan Forest Farm, Mt. Chenshuishan, Zhulian?, <italic>P.Y. Chen</italic>, <italic>B.H. Chen &amp; G.C. Zhang 46</italic> (IBSC). Jiangmen, Mt. Guifengshan, <italic>J.Y. Chen 20165220</italic> (SN). Qingyuan, Yangshan, near Qincaitang Reservoir, <italic>K.W. Jiang KwT033</italic> (NPH). Ruyuan, Daqiao Health Center, back mountain, <italic>Yue73 1182</italic> (CSFI). Shenzhen, Longgang, Nan’ao, Yangmeikeng, <italic>S.Z. Zhang</italic>, <italic>L.Q. Li et al. 185</italic> (SZG). Xin’an, Ng-tung Shan, <italic>T.M. Tsui 231</italic> (NAS). Zhaoqing, Mt. Dinghushan, <italic>S.J. Li 30</italic> (IBSC). <italic>ibid.</italic>, <italic>Z.Q. Song 2021057</italic> (IBSC). <bold>Guangxi</bold>: Liuzhou, Longtan Park, Mt. Jiaodingshan, <italic>Longtan &amp; Dule Exped. 242</italic> (IBK). Yang-shoh, <italic>H. Fung 21112</italic> (SYS). <bold>Guizhou</bold>: Tungtze, <italic>Y. Tsiang 4894</italic> (IBSC). <bold>Hainan</bold>: Kan-en, Chim Fung Ling, near Sam Mo Watt Village, <italic>S.K. Lau 3582</italic> (IBSC). Lin’gao, Maniao, Wende Village, <italic>Z.X. Li et al. 911</italic> (IBSC). Qionghai, Lehui, near Shuangbang Village, <italic>Y. Zhong 4472</italic> (IBSC). Wanning, Mt. Dongshan, the second mountain range, <italic>S.P. Kao 52115</italic> (IBSC). Wenchang, Longlou, nera Mt. Beijianshan, <italic>G.W. Tang</italic>, <italic>Z.M. Li &amp; J. Li TangGW2525</italic> (IBSC). <bold>Hubei</bold>: Shennongjia, Xingshan to Yangri, <italic>D.G. Zhang ZB130226624</italic> (JIU). Xingshan, Xiakou, Jianyangping, Lifangyan to Huangliang, <italic>D.G. Zhang zdg4185</italic> (JIU). <bold>Hunan</bold>: Jianghua, <italic>C.J. Qi 3822</italic> (CSFI, IBSC). Xiangxi, Yongshun, Zejia, Donglu Village, <italic>K.D. Lei ZZ40516121</italic> (JIU). <bold>Jiangxi</bold>: Ji’an, Suichuan, Daijiapu, Xianmo, <italic>Z.C. Liu</italic>, <italic>W.J. Xiong</italic>, <italic>F. Ye</italic>, <italic>L. Deng</italic>, <italic>M. Tu</italic>, <italic>X.J. Zhang</italic>, <italic>L. Feng</italic>, <italic>Q.Y. Yin &amp; N.N. Liu LXP-13-23687</italic> (SYS). <bold>Taiwan</bold>: Hsinchu, Hsienchiaoshih, <italic>Z.-H. Chen 277</italic> (TAIF). <bold>Yunnan</bold>: Hekou, Erqu, <italic>W.X. Liu 277</italic> (HITBC). <bold>Micronesia.</bold> Caroline Islands, Yap Group, Gorror Island, Central Plateau, <italic>E.Y. Hosaka 3319</italic> (K). <bold>India.</bold> Kaswar, <italic>R.J. Bell 7750</italic> (K). Kuppam River, Taliparamba, <italic>C.A. Barber 8788</italic> (K). North Kanara, <italic>W.A. Talbot 1256</italic> (K). S. Andaman, <italic>Dr King’s Collector s.n.</italic> (K). <bold>Myanmar.</bold> Myebon, <italic>H.S. McKee 6069</italic> (K). Rangoon, <italic>D.R. Khant 1079</italic> (K). <bold>Mauritius.</bold> The Pouce, <italic>J. Gueko s.n.</italic> (K). <bold>New Caledonia.</bold> Yate, Touaourou, <italic>s. coll. s.n.</italic> (K). <bold>Thailand.</bold> Narithiwat: Kulok river mouth next to bridge on road from Tak Bai to Sungai Ko-lok, <italic>P.S. Herendeen &amp; R. Pooma 1-V-1999-3</italic> (US). <bold>Vanuatu.</bold> Aniwa Island, Isavai village, <italic>P. Curry 1447</italic> (K). Banks Islands, Port Patterson, <italic>A. Morrison s.n.</italic> (K). New Hebrides, Erromanga, between Nouanko Camp and Ipota, about 10 km E of Ipota, <italic>P.S. Green RSNH1318</italic> (K). New Hebrides, Port Vila, <italic>A. Morrison s.n.</italic> (K).</p></tp:treatment-sec><tp:treatment-sec><!--Section generated to contain objects referenced in tp:taxon-treatment.--><fig id="F5" position="float" orientation="portrait"><object-id xmlns:xlink="http://www.w3.org/1999/xlink" content-type="doi" xlink:type="simple">10.3897/phytokeys.205.82300.figure3</object-id><object-id xmlns:xlink="http://www.w3.org/1999/xlink" content-type="arpha" xlink:type="simple">8B72DB71-3ECB-5761-93A9-A693D2F916A1</object-id><label>Figure 3.</label><caption><p><bold>A</bold><italic><tp:taxon-name><tp:taxon-name-part taxon-name-part-type="genus" reg="Ticanto">T.</tp:taxon-name-part><tp:taxon-name-part taxon-name-part-type="species" reg="sinensis">sinensis</tp:taxon-name-part></tp:taxon-name></italic> (i) habit (ii) leaves (iii) flowers (photos by Xin-Xin Zhu, Guizhou, China, <italic>unvouchered</italic>) (iv) habit (v) fruit (<italic>R.P. Clark 429</italic>, Guangxi, China, (IBK, K)) (vi) leaves (<italic>R.P. Clark 415</italic>, Guangxi, China (IBK, K) <bold>B</bold><tp:taxon-name><tp:taxon-name-part taxon-name-part-type="genus" reg="Ticanto">T.</tp:taxon-name-part><tp:taxon-name-part taxon-name-part-type="uncertainty-rank">aff.</tp:taxon-name-part><tp:taxon-name-part taxon-name-part-type="species" reg="szechuenensis">szechuenensis</tp:taxon-name-part></tp:taxon-name> (i) habit (ii) inflorescence and leaves (<italic>R.P. Clark 422</italic>, Guangxi, China (IBK, K)).</p></caption><graphic xmlns:xlink="http://www.w3.org/1999/xlink" xlink:href="phytokeys-205-059_article-82300__-g005.jpg" position="float" orientation="portrait" xlink:type="simple" id="oo_732137.jpg"><uri content-type="original_file" xlink:type="simple">https://binary.pensoft.net/fig/732137</uri></graphic></fig><fig id="F3" position="float" orientation="portrait"><object-id xmlns:xlink="http://www.w3.org/1999/xlink" content-type="doi" xlink:type="simple">10.3897/phytokeys.205.82300.map2</object-id><object-id xmlns:xlink="http://www.w3.org/1999/xlink" content-type="arpha" xlink:type="simple">7CAD3F1B-699A-5EE9-8709-2B314C429D39</object-id><label>Map 2.</label><caption><p>Distribution of <italic><tp:taxon-name><tp:taxon-name-part taxon-name-part-type="genus" reg="Ticanto">T.</tp:taxon-name-part><tp:taxon-name-part taxon-name-part-type="species" reg="crista">crista</tp:taxon-name-part></tp:taxon-name></italic>.</p></caption><graphic xmlns:xlink="http://www.w3.org/1999/xlink" xlink:href="phytokeys-205-059_article-82300__-g003.jpg" position="float" orientation="portrait" xlink:type="simple" id="oo_732135.jpg"><uri content-type="original_file" xlink:type="simple">https://binary.pensoft.net/fig/732135</uri></graphic></fig></tp:treatment-sec><ref-list><ref id="B63"><mixed-citation xmlns:xlink="http://www.w3.org/1999/xlink" xlink:type="simple"><person-group><name name-style="western"><surname>Turner</surname><given-names>IM</given-names></name></person-group> (<year>2021</year>) <article-title>Heyne, Roth, Roemer and Schultes, and the plant names published in Novae plantarum species praesertim Indiae orientalis.</article-title><source>Taxon</source><volume>70</volume>(<issue>2</issue>): <fpage>365</fpage>–<lpage>428</lpage>. <ext-link xlink:href="10.1002/tax.12449" ext-link-type="doi" xlink:type="simple">https://doi.org/10.1002/tax.12449</ext-link></mixed-citation></ref><ref id="B65"><mixed-citation xmlns:xlink="http://www.w3.org/1999/xlink" xlink:type="simple"><person-group><name name-style="western"><surname>Vidal</surname><given-names>JE</given-names></name><name name-style="western"><surname>Hul Thol</surname><given-names>S</given-names></name></person-group> (<year>1976</year>) <article-title>Révision des <italic><tp:taxon-name><tp:taxon-name-part taxon-name-part-type="genus">Caesalpinia</tp:taxon-name-part></tp:taxon-name></italic> asiatiques. Bulletin du Muséum National d’histoire naturelle Sér.</article-title><volume>3</volume>: <fpage>27</fpage>–<lpage>81</lpage>.</mixed-citation></ref></ref-list></tp:taxon-treatment>
