# Supplementary material for: ﻿Reinstatement of Ticanto (Leguminosae-Caesalpinioideae) – the final piece in the Caesalpinia group puzzle
Source: PhytoKeys. 2022 Aug 22;205:59–98. doi: 10.3897/phytokeys.205.82300 (PMC9849013; doi:10.3897/phytokeys.205.82300)
Supplement: XML Treatment for Ticanto elliptifolia [file phytokeys.205.82300-treatment4.xml]

<!DOCTYPE tp:taxon-treatment
  PUBLIC "-//TaxonX//DTD Taxonomic Treatment Publishing DTD v0 20100105//EN" "tax-treatment-NSO.dtd">
<tp:taxon-treatment xmlns:tp="http://www.plazi.org/taxpub"><tp:treatment-meta><kwd-group><label>Taxon classification</label><kwd>
                <named-content content-type="kingdom">Plantae</named-content>
              </kwd><kwd>
                <named-content content-type="order">Fabales</named-content>
              </kwd><kwd>
                <named-content content-type="family">Fabaceae</named-content>
              </kwd></kwd-group><mixed-citation publication-type="journal"><person-group><name><surname>Clark</surname><given-names>Ruth P.</given-names></name><name><surname>Jiang</surname><given-names>Kai-Wen</given-names></name><name><surname>Gagnon</surname><given-names>Edeline</given-names></name></person-group><article-title>﻿Reinstatement of <italic><tp:taxon-name><tp:taxon-name-part taxon-name-part-type="genus" reg="Ticanto">Ticanto</tp:taxon-name-part></tp:taxon-name></italic> (<tp:taxon-name><tp:taxon-name-part taxon-name-part-type="family">Leguminosae</tp:taxon-name-part></tp:taxon-name>-<tp:taxon-name><tp:taxon-name-part taxon-name-part-type="subfamily">Caesalpinioideae</tp:taxon-name-part></tp:taxon-name>) – the final piece in the <tp:taxon-name><tp:taxon-name-part taxon-name-part-type="genus" reg="Caesalpinia">Caesalpinia</tp:taxon-name-part></tp:taxon-name> group puzzle</article-title><source>PhytoKeys</source><day>22</day><month>08</month><year>2022</year><volume>205</volume><fpage>59</fpage><lpage>98</lpage><pub-id pub-id-type="doi">10.3897/phytokeys.205.82300</pub-id></mixed-citation></tp:treatment-meta><tp:nomenclature><label>﻿3.</label><tp:taxon-name>
              <object-id xmlns:xlink="http://www.w3.org/1999/xlink" content-type="arpha" xlink:type="simple">EABB12B5-F7B9-505E-A779-A2DF9C64D610</object-id>
              <tp:taxon-name-part taxon-name-part-type="genus" reg="Ticanto">Ticanto</tp:taxon-name-part>
              <tp:taxon-name-part taxon-name-part-type="species" reg="elliptifolia">elliptifolia</tp:taxon-name-part>
              <object-id xmlns:xlink="http://www.w3.org/1999/xlink" content-type="ipni" xlink:type="simple">urn:lsid:ipni.org:names:77303540-1</object-id>
            </tp:taxon-name><tp:taxon-authority>(S. J. Li, Z. Y. Chen &amp; D. X. Zhang) R. Clark &amp; Gagnon</tp:taxon-authority><tp:taxon-status xmlns:xlink="http://www.w3.org/1999/xlink" xlink:type="simple">comb. nov.</tp:taxon-status></tp:nomenclature><tp:treatment-sec sec-type="Basionym" id="SECID0EYBBI"><title>Basionym.</title><p><italic><tp:taxon-name><tp:taxon-name-part taxon-name-part-type="genus" reg="Caesalpinia">Caesalpinia</tp:taxon-name-part><tp:taxon-name-part taxon-name-part-type="species" reg="elliptifolia">elliptifolia</tp:taxon-name-part></tp:taxon-name></italic> S. J. Li, Z. Y. Chen &amp; D. X. Zhang, Nordic J. Bot. 22: 349. 2003.</p></tp:treatment-sec><tp:treatment-sec sec-type="material" id="SECID0EJCBI"><title>Type.</title><p>China Guangdong, Fengkai, Qixing, alt. 120m, 20 July 2000, <italic>Shijin Li 026</italic> (holotype: IBSC!)</p></tp:treatment-sec><tp:treatment-sec sec-type="description" id="SECID0ERCBI"><title>Description.</title><p><bold><italic>Habit</italic></bold> a liana to 15 m. <bold><italic>Stems</italic></bold> occasionally with scattered, recurved prickles to 2 mm. <bold><italic>Stipules</italic></bold> caducous. <bold><italic>Leaves</italic></bold> with 1–2 pairs opposite pinnae; leaf rachis 20–30 cm, leaf rachis and pinnae rachises with recurved prickles; petiolules 2–3 mm; leaflets 2 opposite pairs per pinna, coriaceous, broadly elliptic, base cuneate to rounded, apex rounded, obtuse or acute, 7–13 × 4.5–8 cm, upper surface glabrous, glossy, lower surface with brown hairs especially on midvein; venation anastomosing, finely reticulate. <bold><italic>Inflorescence</italic></bold> a panicle, supra-axillary or terminal, 15–25 cm, all parts densely hairy; pedicels 8–12 mm, articulated; bracts caducous, lanceolate, 1–3 mm; bracteoles caducous, ca. 1.5 mm. <bold><italic>Flowers</italic></bold> with a hypanthium, this with brown hairs; calyx lobes ca. 6 × 2 mm, with brown hairs; median petal blade reflexed, claw ca. 3.5 × 1 mm, blade ca. 7 × 6–7 mm, circular patch of brown hairs at base of blade, otherwise glabrous; lateral petals 10–12 × 4–5 mm, claw ca. 1 mm, glabrous; stamen filaments 9–14 mm, the basal ca. ½ tomentose, anthers 2 mm; ovary subsessile, ca. 2 mm long, tomentose, 1- or 2-ovuled; style (2–)7–10 mm, occasionally as short as 2 mm, glabrous; stigma truncate, papillate. <bold><italic>Fruit</italic></bold> indehiscent, coriaceous, oblong-elliptic to sub-lunate, sub-symmetrical, compressed but slightly inflated when mature, base cuneate, stipe short, apex acute to attenuate, beak ca. 1–5 mm, veins prominent and reticulate, ca. 4.5–5 × 2.2–2.5 cm, lacking a wing. <bold><italic>Seeds</italic></bold> 1 or 2, brownish black, compressed, sub-circular, ca. 10–15 mm cm in diameter.</p></tp:treatment-sec><tp:treatment-sec sec-type="ecology" id="SECID0ERDBI"><title>Ecology.</title><p>Beside ditches, elevation ca. 100 m.</p></tp:treatment-sec><tp:treatment-sec sec-type="phenology" id="SECID0EWDBI"><title>Phenology.</title><p>Flowering April, fruiting May-June.</p></tp:treatment-sec><tp:treatment-sec sec-type="distribution" id="SECID0E2DBI"><title>Distribution.</title><p>China (Guangdong) (Map <xref ref-type="fig" rid="F2">1</xref>).</p></tp:treatment-sec><tp:treatment-sec><!--Section generated to contain objects referenced in tp:taxon-treatment.--><fig id="F2" position="float" orientation="portrait"><object-id xmlns:xlink="http://www.w3.org/1999/xlink" content-type="doi" xlink:type="simple">10.3897/phytokeys.205.82300.map1</object-id><object-id xmlns:xlink="http://www.w3.org/1999/xlink" content-type="arpha" xlink:type="simple">2613919E-7D1B-541B-B8BA-4075B0BB395A</object-id><label>Map 1.</label><caption><p>Distribution of all species (excluding <italic><tp:taxon-name><tp:taxon-name-part taxon-name-part-type="genus" reg="Ticanto">T.</tp:taxon-name-part><tp:taxon-name-part taxon-name-part-type="species" reg="crista">crista</tp:taxon-name-part></tp:taxon-name></italic>).</p></caption><graphic xmlns:xlink="http://www.w3.org/1999/xlink" xlink:href="phytokeys-205-059_article-82300__-g002.jpg" position="float" orientation="portrait" xlink:type="simple" id="oo_732134.jpg"><uri content-type="original_file" xlink:type="simple">https://binary.pensoft.net/fig/732134</uri></graphic></fig></tp:treatment-sec></tp:taxon-treatment>
