# Supplementary material for: ﻿Reinstatement of Ticanto (Leguminosae-Caesalpinioideae) – the final piece in the Caesalpinia group puzzle
Source: PhytoKeys. 2022 Aug 22;205:59–98. doi: 10.3897/phytokeys.205.82300 (PMC9849013; doi:10.3897/phytokeys.205.82300)
Supplement: XML Treatment for Ticanto magnifoliolata [file phytokeys.205.82300-treatment5.xml]

<!DOCTYPE tp:taxon-treatment
  PUBLIC "-//TaxonX//DTD Taxonomic Treatment Publishing DTD v0 20100105//EN" "tax-treatment-NSO.dtd">
<tp:taxon-treatment xmlns:tp="http://www.plazi.org/taxpub"><tp:treatment-meta><kwd-group><label>Taxon classification</label><kwd>
                <named-content content-type="kingdom">Plantae</named-content>
              </kwd><kwd>
                <named-content content-type="order">Fabales</named-content>
              </kwd><kwd>
                <named-content content-type="family">Fabaceae</named-content>
              </kwd></kwd-group><mixed-citation publication-type="journal"><person-group><name><surname>Clark</surname><given-names>Ruth P.</given-names></name><name><surname>Jiang</surname><given-names>Kai-Wen</given-names></name><name><surname>Gagnon</surname><given-names>Edeline</given-names></name></person-group><article-title>﻿Reinstatement of <italic><tp:taxon-name><tp:taxon-name-part taxon-name-part-type="genus" reg="Ticanto">Ticanto</tp:taxon-name-part></tp:taxon-name></italic> (<tp:taxon-name><tp:taxon-name-part taxon-name-part-type="family">Leguminosae</tp:taxon-name-part></tp:taxon-name>-<tp:taxon-name><tp:taxon-name-part taxon-name-part-type="subfamily">Caesalpinioideae</tp:taxon-name-part></tp:taxon-name>) – the final piece in the <tp:taxon-name><tp:taxon-name-part taxon-name-part-type="genus" reg="Caesalpinia">Caesalpinia</tp:taxon-name-part></tp:taxon-name> group puzzle</article-title><source>PhytoKeys</source><day>22</day><month>08</month><year>2022</year><volume>205</volume><fpage>59</fpage><lpage>98</lpage><pub-id pub-id-type="doi">10.3897/phytokeys.205.82300</pub-id></mixed-citation></tp:treatment-meta><tp:nomenclature><label>﻿4.</label><tp:taxon-name>
              <object-id xmlns:xlink="http://www.w3.org/1999/xlink" content-type="arpha" xlink:type="simple">F300E173-15C3-5E0A-810A-A771A55A1404</object-id>
              <tp:taxon-name-part taxon-name-part-type="genus" reg="Ticanto">Ticanto</tp:taxon-name-part>
              <tp:taxon-name-part taxon-name-part-type="species" reg="magnifoliolata">magnifoliolata</tp:taxon-name-part>
              <object-id xmlns:xlink="http://www.w3.org/1999/xlink" content-type="ipni" xlink:type="simple">urn:lsid:ipni.org:names:77303541-1</object-id>
            </tp:taxon-name><tp:taxon-authority>(Metcalf) R. Clark &amp; Gagnon</tp:taxon-authority><tp:taxon-status xmlns:xlink="http://www.w3.org/1999/xlink" xlink:type="simple">comb. nov.</tp:taxon-status></tp:nomenclature><tp:treatment-sec sec-type="Basionym" id="SECID0EOFBI"><title>Basionym.</title><p><italic><tp:taxon-name><tp:taxon-name-part taxon-name-part-type="genus" reg="Caesalpinia">Caesalpinia</tp:taxon-name-part><tp:taxon-name-part taxon-name-part-type="species" reg="magnifoliolata">magnifoliolata</tp:taxon-name-part></tp:taxon-name></italic> Metcalf. Lingnan Sci. J. 19: 553. 1940.</p></tp:treatment-sec><tp:treatment-sec sec-type="material" id="SECID0E6FBI"><title>Type.</title><p>China. Kwangsi, Ling Yun Hsien, <italic>Steward</italic>, <italic>A.N. &amp; Cheo, H.C. 583</italic> (holotype: A [A00059894!]).</p></tp:treatment-sec><tp:treatment-sec sec-type="description" id="SECID0EOGBI"><title>Description.</title><p><bold><italic>Habit</italic></bold> a scrambling shrub. <bold><italic>Stems</italic></bold> with scattered recurved prickles, ferruginous puberulent, glabrescent. <bold><italic>Stipules</italic></bold> not seen. <bold><italic>Leaves</italic></bold> with 2–3(–4) pairs opposite pinnae; petiole 3.5–9 cm; leaf rachis 3.3–18.5 cm, with paired recurved prickles at the pinna insertion points and scattered in between, or unarmed; pinnae 2–9 cm; leaflets 2(–3) opposite pairs per pinna, coriaceous, elliptic to obovate, base oblique, apex usually rounded or obtuse, retuse to emarginate, occasionally acute; terminal leaflets 3.5–10.8(–15) × 2.1–7 cm; lateral leaflets 3.5–9.3 × 2.1–4.6 cm; both leaf surfaces glabrous, or lower surface sparsely puberulent; venation reticulate, anastomosing. <bold><italic>Inflorescence</italic></bold> a raceme or panicle, axillary or terminal, 15–30 cm; axes and pedicels sparsely to moderately ferruginous tomentose; pedicels 5–11 mm, articulated, glabrous; bracts and bracteoles not seen. <bold><italic>Flowers</italic></bold> with a hypanthium ca. 1 × 2–4 mm, glabrous to sparsely orange tomentose; lower calyx lobe ca. 7 × 3 mm; other calyx lobes ca. 5–6 × 2 mm; all calyx lobes with ciliate margins; median petal inrolled, with a patch of hairs at base of blade on inner surface, ca. 7–10 × 3–5 mm; upper laterals ca. 7–10 × 3–5 mm, hairy on the claw inner surface; lower laterals ca. 7–10 × 3–5 mm, hairy on the claw inner surface. Stamen filaments ca. 5–9(–10) mm, the basal ½ tomentose; ovary ca. 3 mm long, glabrous, subsessile; style 5–10 mm, glabrous; stigma funnel-shaped, papillate, sometimes laterally placed. <bold><italic>Fruit</italic></bold> dark brown, indehiscent, coriaceous, lunate, stipe ca. 1 mm, beak 2–7 mm, venation prominent, glabrous, 2.8–4.2 × 2.2–3.1(–3.5) × 0.4–0.7 cm, wing on ventral suture carinate, 5–6 mm deep. <bold><italic>Seed</italic></bold> 1, brownish black, compressed, sub-circular, ca. 2 × 2.5 cm (Fig. <xref ref-type="fig" rid="F4">2B</xref>).</p><fig id="F4" position="float" orientation="portrait"><object-id xmlns:xlink="http://www.w3.org/1999/xlink" content-type="doi" xlink:type="simple">10.3897/phytokeys.205.82300.figure2</object-id><object-id xmlns:xlink="http://www.w3.org/1999/xlink" content-type="arpha" xlink:type="simple">6208D2D7-85F7-5447-AF4E-B8659A5A4433</object-id><label>Figure 2.</label><caption><p>Photos of <italic><tp:taxon-name><tp:taxon-name-part taxon-name-part-type="genus" reg="Ticanto">Ticanto</tp:taxon-name-part></tp:taxon-name></italic><bold>A</bold><italic><tp:taxon-name><tp:taxon-name-part taxon-name-part-type="genus" reg="Ticanto">T.</tp:taxon-name-part><tp:taxon-name-part taxon-name-part-type="species" reg="crista">crista</tp:taxon-name-part></tp:taxon-name></italic> (i) habit (ii) leaves (iii) flowers (<italic>E.D. Liu 8629</italic>, Yunnan, China (KUN)) (iv) leaves (<italic>K.W. Jiang KwT033</italic> (NPH)) (v) fruit and seeds (<italic>Z.Q. Song s.n.</italic> (fruit and seeds in NPH)) <bold>B</bold><italic><tp:taxon-name><tp:taxon-name-part taxon-name-part-type="genus" reg="Ticanto">T.</tp:taxon-name-part><tp:taxon-name-part taxon-name-part-type="species" reg="magnifoliolata">magnifoliolata</tp:taxon-name-part></tp:taxon-name></italic> fruit and seeds (<italic>Q. Meng s.n.</italic>, Guizhou, China (fruit and seeds in NPH)) .</p></caption><graphic xmlns:xlink="http://www.w3.org/1999/xlink" xlink:href="phytokeys-205-059_article-82300__-g004.jpg" position="float" orientation="portrait" xlink:type="simple" id="oo_732136.jpg"><uri content-type="original_file" xlink:type="simple">https://binary.pensoft.net/fig/732136</uri></graphic></fig></tp:treatment-sec><tp:treatment-sec sec-type="ecology" id="SECID0EIJBI"><title>Ecology.</title><p>Forests, scrubland; 400–1800 m.</p></tp:treatment-sec><tp:treatment-sec sec-type="phenology" id="SECID0ENJBI"><title>Phenology.</title><p>Flowering February-July, fruiting May-November.</p></tp:treatment-sec><tp:treatment-sec sec-type="distribution" id="SECID0ESJBI"><title>Distribution.</title><p>China (Guangdong, Guangxi, Guizhou, Yunnan) (Map <xref ref-type="fig" rid="F2">1</xref>).</p></tp:treatment-sec><tp:treatment-sec sec-type="material" id="SECID0E3JBI"><title>Selected specimens examined.</title><p><bold>China. Guangdong</bold>: Luoding, Caotang, Lianshi Village, <italic>B.H. Chen et al. 1793</italic> (IBSC). <bold>Guangxi</bold>: Donglan, Sannong, Xiangtiandong Village, Haoyantun, <italic>H.Z. Lü</italic>, <italic>Z.Z. Lan &amp; H.F. Cen 451224180425005LY</italic> (GXMG). Fusui, Zhongdong, Luhan?, near Mt. Damingshan, <italic>S.H. Chun 12435</italic> (IBSC). Huanjiang, Mulun Nature Reserve, Xiazhai Observation Deck, <italic>W.B. Xu</italic>, <italic>R.C. Hu &amp; M.Q. Han ML1296</italic> (IBK). Leye, on the way from Gantian to Daping, <italic>M. Shi s.n.</italic> (NPH). Lingle, Xinhua, Sanhe, <italic>Lingle Exped. 34420</italic> (IBK). Longzhou, Jinlong, Jinmei, Nongqiao, <italic>W.B. Xu</italic>, <italic>Y.S. Huang et al. LZ1370</italic> (IBK). Napo, Bing Mung, Rong La Shan, <italic>H. Akiyama</italic>, <italic>H. Kudo</italic>, <italic>J. Murata</italic>, <italic>T. Sugawara</italic>, <italic>N. Tanaka</italic>, <italic>Y. Tateishi</italic>, <italic>Y.G. Wei &amp; S.G. Wu 1233</italic> (KUN). Pingguo, Taiping, Chami Village, Chajiangtun, <italic>H.Z. Lü</italic>, <italic>Y. Lin</italic>, <italic>L.L. Mo &amp; B.Z. Ban 451023150325048LY</italic> (GXMG). Pingnan, Yaoshan, Luoxiang, Mt. Lingdingshan, <italic>C. Wang 39106</italic> (IBK). <bold>Guizhou</bold>: Anlong, Huali, Dewo, <italic>Guizhou Exped.</italic> (<italic>C.S. Chang &amp; Y.T. Chang</italic>) <italic>3543</italic> (HGAS). Anlong, Longshan, Dushan, <italic>Guizhou Exped.</italic> (<italic>C.S. Chang &amp; Y.T. Chang</italic>) <italic>3138</italic> (HGAS, IBSC, KUN, NAS, PE). Ceheng, Shuanghe, Jishanlin, <italic>C.Z. Dang 1684</italic> (HGAS). Pingba, Qibo, Taohua Village, Baidong, <italic>R. Yang &amp; L.B. Yan PB1356</italic> (GZAC). Xingren, Nongchang, near Shanhe, <italic>Guizhou Exped.</italic> (<italic>C.S. Chang &amp; Y.T. Chang</italic>) <italic>7790</italic> (HGAS, IBSC, KUN, NAS, PE, WUK). Xingyi, Qingnan, Yangping, Bajiaoping?, <italic>Anshun Exped. 744</italic> (HGAS). <bold>Yunnan</bold>: Funing, Zhesang, Nonguo Village, <italic>J. Cai</italic>, <italic>J.D. Ya</italic>, <italic>X.Q. Yu</italic>, <italic>Y. Su &amp; C.H. Li 14CS9136</italic> (KUN). Mali, Xialiangshuijing, <italic>Malipo Exped. 5326240386</italic> (IMDY). Malipo, on the way from Huilong to Mabiao, <italic>X.X. Zhu</italic>, <italic>B. Xiao</italic>, <italic>G.S. Wang &amp; J. Wang LiuED8612</italic> (KUN). Si-chour-hsien, Ping-chai, <italic>K.M. Feng 12522</italic> (KUN). Simao, Simaogang, <italic>H. Wang 3842</italic> (HITBC).</p></tp:treatment-sec><tp:treatment-sec><!--Section generated to contain objects referenced in tp:taxon-treatment.--><fig id="F2" position="float" orientation="portrait"><object-id xmlns:xlink="http://www.w3.org/1999/xlink" content-type="doi" xlink:type="simple">10.3897/phytokeys.205.82300.map1</object-id><object-id xmlns:xlink="http://www.w3.org/1999/xlink" content-type="arpha" xlink:type="simple">2613919E-7D1B-541B-B8BA-4075B0BB395A</object-id><label>Map 1.</label><caption><p>Distribution of all species (excluding <italic><tp:taxon-name><tp:taxon-name-part taxon-name-part-type="genus" reg="Ticanto">T.</tp:taxon-name-part><tp:taxon-name-part taxon-name-part-type="species" reg="crista">crista</tp:taxon-name-part></tp:taxon-name></italic>).</p></caption><graphic xmlns:xlink="http://www.w3.org/1999/xlink" xlink:href="phytokeys-205-059_article-82300__-g002.jpg" position="float" orientation="portrait" xlink:type="simple" id="oo_732134.jpg"><uri content-type="original_file" xlink:type="simple">https://binary.pensoft.net/fig/732134</uri></graphic></fig></tp:treatment-sec></tp:taxon-treatment>
