# Supplementary material for: ﻿Reinstatement of Ticanto (Leguminosae-Caesalpinioideae) – the final piece in the Caesalpinia group puzzle
Source: PhytoKeys. 2022 Aug 22;205:59–98. doi: 10.3897/phytokeys.205.82300 (PMC9849013; doi:10.3897/phytokeys.205.82300)
Supplement: XML Treatment for Ticanto rhombifolia [file phytokeys.205.82300-treatment6.xml]

<!DOCTYPE tp:taxon-treatment
  PUBLIC "-//TaxonX//DTD Taxonomic Treatment Publishing DTD v0 20100105//EN" "tax-treatment-NSO.dtd">
<tp:taxon-treatment xmlns:tp="http://www.plazi.org/taxpub"><tp:treatment-meta><kwd-group><label>Taxon classification</label><kwd>
                <named-content content-type="kingdom">Plantae</named-content>
              </kwd><kwd>
                <named-content content-type="order">Fabales</named-content>
              </kwd><kwd>
                <named-content content-type="family">Fabaceae</named-content>
              </kwd></kwd-group><mixed-citation publication-type="journal"><person-group><name><surname>Clark</surname><given-names>Ruth P.</given-names></name><name><surname>Jiang</surname><given-names>Kai-Wen</given-names></name><name><surname>Gagnon</surname><given-names>Edeline</given-names></name></person-group><article-title>﻿Reinstatement of <italic><tp:taxon-name><tp:taxon-name-part taxon-name-part-type="genus" reg="Ticanto">Ticanto</tp:taxon-name-part></tp:taxon-name></italic> (<tp:taxon-name><tp:taxon-name-part taxon-name-part-type="family">Leguminosae</tp:taxon-name-part></tp:taxon-name>-<tp:taxon-name><tp:taxon-name-part taxon-name-part-type="subfamily">Caesalpinioideae</tp:taxon-name-part></tp:taxon-name>) – the final piece in the <tp:taxon-name><tp:taxon-name-part taxon-name-part-type="genus" reg="Caesalpinia">Caesalpinia</tp:taxon-name-part></tp:taxon-name> group puzzle</article-title><source>PhytoKeys</source><day>22</day><month>08</month><year>2022</year><volume>205</volume><fpage>59</fpage><lpage>98</lpage><pub-id pub-id-type="doi">10.3897/phytokeys.205.82300</pub-id></mixed-citation></tp:treatment-meta><tp:nomenclature><label>﻿5.</label><tp:taxon-name>
              <object-id xmlns:xlink="http://www.w3.org/1999/xlink" content-type="arpha" xlink:type="simple">3237DD33-E57A-59CB-A598-4FAC9FA03943</object-id>
              <tp:taxon-name-part taxon-name-part-type="genus" reg="Ticanto">Ticanto</tp:taxon-name-part>
              <tp:taxon-name-part taxon-name-part-type="species" reg="rhombifolia">rhombifolia</tp:taxon-name-part>
              <object-id xmlns:xlink="http://www.w3.org/1999/xlink" content-type="ipni" xlink:type="simple">urn:lsid:ipni.org:names:77303542-1</object-id>
            </tp:taxon-name><tp:taxon-authority>(J. E. Vidal) R. Clark &amp; Gagnon</tp:taxon-authority><tp:taxon-status xmlns:xlink="http://www.w3.org/1999/xlink" xlink:type="simple">comb. nov.</tp:taxon-status></tp:nomenclature><tp:treatment-sec sec-type="Basionym" id="SECID0EJOBI"><title>Basionym.</title><p><italic><tp:taxon-name><tp:taxon-name-part taxon-name-part-type="genus" reg="Caesalpinia">Caesalpinia</tp:taxon-name-part><tp:taxon-name-part taxon-name-part-type="species" reg="rhombifolia">rhombifolia</tp:taxon-name-part></tp:taxon-name></italic> J. E. Vidal, Adansonia, n.s., 15: 394. 1976.</p></tp:treatment-sec><tp:treatment-sec sec-type="material" id="SECID0E1OBI"><title>Type.</title><p>Vietnam. Quang Ninh, Dam Ha, <italic>W.T. Tsang 29830</italic> (holotype: P [P02142684!]; isotypes: C [C10011919!], E [E00313521!], G, K [K000789332!], L [L0018793!], SING).</p></tp:treatment-sec><tp:treatment-sec sec-type="description" id="SECID0ECPBI"><title>Description.</title><p><bold><italic>Habit</italic></bold> a liana. <bold><italic>Stems</italic></bold> with sparse recurved prickles, glabrous. <bold><italic>Stipules</italic></bold> caducous, not seen. <bold><italic>Leaves</italic></bold> with 3–6 pairs opposite pinnae; petiole 2.5–3 cm; leaf rachis ca. 10–15 cm, with paired recurved prickles at base of pinnae and scattered in between, glabrous; pinna rachis 3.5–6 cm, glabrous; petiolules ca. 1 mm; leaflets 3–5 opposite pairs per pinna; chartaceous, slightly rhombic, base broadly cuneate, apex acute, rarely slightly emarginate, 1.5–2 × 0.8–1.3 cm, both surfaces glabrous; venation reticulate, anastomosing. <bold><italic>Inflorescence</italic></bold> a panicle, axillary or terminal, 10–20 cm; axes glabrous; pedicels 6–9 mm, articulated, glabrous or subglabrous. <bold><italic>Flowers</italic></bold> with a hypanthium that is sparsely ferruginous tomentose or glabrous; calyx lobes with ciliate margins; petals ca. 7 mm long, median petal smaller than the others, rounded at apex, with a patch of hairs at base of blade, other petals hairy on inner surface of claw; stamen filaments ca. 7 mm long, pale orange tomentose on basal ca. ½ on inner surface; anthers ca. 1.5 mm long; ovary glabrous, 1- or 2-ovuled; style ca. 10 mm, glabrous. <bold><italic>Fruit</italic></bold> indehiscent, coriaceous, asymmetrical, sub-lunate, inflated when mature, stipe ca. 3 mm, apex slightly beaked, venation prominent, glabrous, ca. 3–4 × 2.3–2.5 cm, lacking a wing. <bold><italic>Seed</italic></bold> 1, broadly ellipsoid, ca. 1.8–2 × 1–1.5 × 1.1 cm, matt black.</p></tp:treatment-sec><tp:treatment-sec sec-type="ecology" id="SECID0ECQBI"><title>Ecology.</title><p>Thickets.</p></tp:treatment-sec><tp:treatment-sec sec-type="phenology" id="SECID0EHQBI"><title>Phenology.</title><p>Flowering May-July, fruiting October-November.</p></tp:treatment-sec><tp:treatment-sec sec-type="distribution" id="SECID0EMQBI"><title>Distribution.</title><p>China (Guangxi), Vietnam (Map <xref ref-type="fig" rid="F2">1</xref>).</p></tp:treatment-sec><tp:treatment-sec sec-type="material" id="SECID0EWQBI"><title>Selected specimens examined.</title><p><bold>China. Guangxi</bold>: Dongxing, Jiangping, Hezhou, <italic>Dongxing Exped. 450681180510051LY</italic> (IBK). Fangcheng, Dawangjiang Village, <italic>Y.S. Huang &amp; L. Wu H110397</italic> (IBK).</p></tp:treatment-sec><tp:treatment-sec><!--Section generated to contain objects referenced in tp:taxon-treatment.--><fig id="F2" position="float" orientation="portrait"><object-id xmlns:xlink="http://www.w3.org/1999/xlink" content-type="doi" xlink:type="simple">10.3897/phytokeys.205.82300.map1</object-id><object-id xmlns:xlink="http://www.w3.org/1999/xlink" content-type="arpha" xlink:type="simple">2613919E-7D1B-541B-B8BA-4075B0BB395A</object-id><label>Map 1.</label><caption><p>Distribution of all species (excluding <italic><tp:taxon-name><tp:taxon-name-part taxon-name-part-type="genus" reg="Ticanto">T.</tp:taxon-name-part><tp:taxon-name-part taxon-name-part-type="species" reg="crista">crista</tp:taxon-name-part></tp:taxon-name></italic>).</p></caption><graphic xmlns:xlink="http://www.w3.org/1999/xlink" xlink:href="phytokeys-205-059_article-82300__-g002.jpg" position="float" orientation="portrait" xlink:type="simple" id="oo_732134.jpg"><uri content-type="original_file" xlink:type="simple">https://binary.pensoft.net/fig/732134</uri></graphic></fig></tp:treatment-sec></tp:taxon-treatment>
