# Supplementary material for: ﻿Reinstatement of Ticanto (Leguminosae-Caesalpinioideae) – the final piece in the Caesalpinia group puzzle
Source: PhytoKeys. 2022 Aug 22;205:59–98. doi: 10.3897/phytokeys.205.82300 (PMC9849013; doi:10.3897/phytokeys.205.82300)
Supplement: XML Treatment for Ticanto sinensis [file phytokeys.205.82300-treatment7.xml]

<!DOCTYPE tp:taxon-treatment
  PUBLIC "-//TaxonX//DTD Taxonomic Treatment Publishing DTD v0 20100105//EN" "tax-treatment-NSO.dtd">
<tp:taxon-treatment xmlns:tp="http://www.plazi.org/taxpub"><tp:treatment-meta><kwd-group><label>Taxon classification</label><kwd>
                <named-content content-type="kingdom">Plantae</named-content>
              </kwd><kwd>
                <named-content content-type="order">Fabales</named-content>
              </kwd><kwd>
                <named-content content-type="family">Fabaceae</named-content>
              </kwd></kwd-group><mixed-citation publication-type="journal"><person-group><name><surname>Clark</surname><given-names>Ruth P.</given-names></name><name><surname>Jiang</surname><given-names>Kai-Wen</given-names></name><name><surname>Gagnon</surname><given-names>Edeline</given-names></name></person-group><article-title>﻿Reinstatement of <italic><tp:taxon-name><tp:taxon-name-part taxon-name-part-type="genus" reg="Ticanto">Ticanto</tp:taxon-name-part></tp:taxon-name></italic> (<tp:taxon-name><tp:taxon-name-part taxon-name-part-type="family">Leguminosae</tp:taxon-name-part></tp:taxon-name>-<tp:taxon-name><tp:taxon-name-part taxon-name-part-type="subfamily">Caesalpinioideae</tp:taxon-name-part></tp:taxon-name>) – the final piece in the <tp:taxon-name><tp:taxon-name-part taxon-name-part-type="genus" reg="Caesalpinia">Caesalpinia</tp:taxon-name-part></tp:taxon-name> group puzzle</article-title><source>PhytoKeys</source><day>22</day><month>08</month><year>2022</year><volume>205</volume><fpage>59</fpage><lpage>98</lpage><pub-id pub-id-type="doi">10.3897/phytokeys.205.82300</pub-id></mixed-citation></tp:treatment-meta><tp:nomenclature><label>﻿6.</label><tp:taxon-name>
              <object-id xmlns:xlink="http://www.w3.org/1999/xlink" content-type="arpha" xlink:type="simple">7DB92BA1-6B22-541E-AFB3-BC5EC070E3A7</object-id>
              <tp:taxon-name-part taxon-name-part-type="genus" reg="Ticanto">Ticanto</tp:taxon-name-part>
              <tp:taxon-name-part taxon-name-part-type="species" reg="sinensis">sinensis</tp:taxon-name-part>
              <object-id xmlns:xlink="http://www.w3.org/1999/xlink" content-type="ipni" xlink:type="simple">urn:lsid:ipni.org:names:77303545-1</object-id>
            </tp:taxon-name><tp:taxon-authority>(Hemsl.) R. Clark &amp; Gagnon</tp:taxon-authority><tp:taxon-status xmlns:xlink="http://www.w3.org/1999/xlink" xlink:type="simple">comb. nov.</tp:taxon-status><tp:nomenclature-citation-list><tp:nomenclature-citation><tp:taxon-name>
                  <tp:taxon-name-part taxon-name-part-type="status">=</tp:taxon-name-part>
                  <tp:taxon-name-part taxon-name-part-type="genus" reg="Caesalpinia">Caesalpinia</tp:taxon-name-part>
                  <tp:taxon-name-part taxon-name-part-type="species" reg="chinensis">chinensis</tp:taxon-name-part>
                </tp:taxon-name><comment> Roxb. in Fl. Ind. ed. 2: 361. 1832., <italic>nom. rej.</italic> Li et al. Taxon 51: 816. 2002. Type: not designated. </comment></tp:nomenclature-citation><tp:nomenclature-citation><tp:taxon-name>
                  <tp:taxon-name-part taxon-name-part-type="status">=</tp:taxon-name-part>
                  <tp:taxon-name-part taxon-name-part-type="genus" reg="Mezoneuron">Mezoneuron</tp:taxon-name-part>
                  <tp:taxon-name-part taxon-name-part-type="species" reg="sinense">sinense</tp:taxon-name-part>
                  <tp:taxon-name-part taxon-name-part-type="infraspecific-rank">var.</tp:taxon-name-part>
                  <tp:taxon-name-part taxon-name-part-type="variety" reg="parvifolium">parvifolium</tp:taxon-name-part>
                </tp:taxon-name><comment> Hemsl., J. Linn. Soc., Bot. 23: 205. 1887. Type: China. Hupeh Province, Ichang, <italic>Henry</italic>, <italic>A. 2238</italic> (lectotype, designated here: K [K000264687!]; isolectotype: P [P00751902!]) </comment></tp:nomenclature-citation><tp:nomenclature-citation><tp:taxon-name>
                  <tp:taxon-name-part taxon-name-part-type="status">=</tp:taxon-name-part>
                  <tp:taxon-name-part taxon-name-part-type="genus" reg="Caesalpinia">Caesalpinia</tp:taxon-name-part>
                  <tp:taxon-name-part taxon-name-part-type="species" reg="tsoongii">tsoongii</tp:taxon-name-part>
                </tp:taxon-name><comment> Merr., Philipp. J. Sci. 27: 162. 1925. Type: China. Szechuen, <italic>Tsoong 4190</italic>. (holotype: UC [UC227358!]; isotype: GH [A00059897!]). </comment></tp:nomenclature-citation><tp:nomenclature-citation><tp:taxon-name>
                  <tp:taxon-name-part taxon-name-part-type="status">=</tp:taxon-name-part>
                  <tp:taxon-name-part taxon-name-part-type="genus" reg="Caesalpinia">Caesalpinia</tp:taxon-name-part>
                  <tp:taxon-name-part taxon-name-part-type="species" reg="stenoptera">stenoptera</tp:taxon-name-part>
                </tp:taxon-name><comment> Merr., J. Arnold Arbor. 19: 35. 1938. Type: Indo-China. Tonkin, Cao Bang, Ban Gioc, Jun. 1933, Petelot, <italic>A. 4757</italic> (lectotype, designated here: A [A00059899!], isolectotypes: P [P02142685!, P02142686!], NY [NY00003575!, NY00003576!, NY00003577!]). </comment></tp:nomenclature-citation></tp:nomenclature-citation-list></tp:nomenclature><tp:treatment-sec sec-type="Basionym" id="SECID0EXUBI"><title>Basionym.</title><p><italic><tp:taxon-name><tp:taxon-name-part taxon-name-part-type="genus" reg="Mezoneuron">Mezoneuron</tp:taxon-name-part><tp:taxon-name-part taxon-name-part-type="species" reg="sinense">sinense</tp:taxon-name-part></tp:taxon-name></italic> Hemsl., J. Linn. Soc., Bot. 23: 204. 1887. ≡ <italic><tp:taxon-name><tp:taxon-name-part taxon-name-part-type="genus" reg="Caesalpinia">Caesalpinia</tp:taxon-name-part><tp:taxon-name-part taxon-name-part-type="species" reg="sinensis">sinensis</tp:taxon-name-part></tp:taxon-name></italic> (Hemsl.) J.E. Vidal in J.E. Vidal &amp; S. Hul Thol, Bull. Mus. Natl. Hist. Nat., ser. 3, 395 (Bot. 27): 90. 1976. <italic>nom. cons.</italic> Li et al. Taxon 51: 816. 2002.</p></tp:treatment-sec><tp:treatment-sec sec-type="material" id="SECID0EVVBI"><title>Type.</title><p>China. Hupeh, Ichang, <italic>A. Henry</italic>, (Herb. Kew) (lectotype (designated by <xref ref-type="bibr" rid="B30">Larsen et al. 1980</xref>): China, <italic>Henry</italic>, <italic>A. 3113</italic> [K 000264688!]).</p></tp:treatment-sec><tp:treatment-sec sec-type="description" id="SECID0EFWBI"><title>Description.</title><p><bold><italic>Habit</italic></bold> a scandent shrub or vine to 13 m. <bold><italic>Stems</italic></bold> with scattered recurved prickles to 4 mm, glabrous or sparsely whitish to pale orange tomentose. <bold><italic>Stipules</italic></bold> persistent, triangular, 1–3 × 1–2.5 mm. <bold><italic>Leaves</italic></bold> with 2–4(–5) pairs opposite pinnae; petiole (1.3–)3–7 cm; leaf rachis 2.5–24 cm, with paired recurved prickles at pinna insertion points and scattered in between, sometimes densely; pinnae 2.5–12.5 cm, sometimes with recurved prickles in pairs at the leaflet insertion points and scattered in between; leaf rachis and petiole glabrous to sparsely whitish to pale orange tomentose; pinna rachis glabrous to sparsely pale orange tomentose; leaflets 2–5 opposite pairs per pinna; elliptic, base cuneate to rounded, sometimes oblique, apex usually acuminate, or acute, occasionally rounded; terminal leaflets 1.8–10.7 × 0.9–5.1 cm; lateral leaflets 1.9–9.2 × 0.8–4.7 cm; all leaflets glabrous on both surfaces or lower surface sparsely orange tomentose at base and on midvein, sometimes at margins, glossy above; venation reticulate, anastomosing. <bold><italic>Inflorescence</italic></bold> a panicle, axillary, supra-axillary or terminal, 7–42 cm long, axes sparsely to densely ferruginous tomentose, axis sometimes with small, recurved prickles; pedicels (3–)4–12(–17 in fruit) mm, articulated, sparsely to moderately ferruginous tomentose; bracts caducous, triangular, 0.5–2 × 1–1.5 mm; clusters of triangular scale-like bracts sometimes below base of raceme; bracteoles caducous, broad, elliptic, acute, 2–3 × 1–1.5 mm. <bold><italic>Flowers</italic></bold> with a hypanthium 1–2 × 3–5 mm, sparsely to moderately ferruginous tomentose; lower calyx lobe 6–8 × 3–5 mm, other lobes 5–6 × 2–3 mm, all lobes sparsely to densely pale orange to ferruginous tomentose on inner and outer surface; median petal obovate, sometimes reflexed backwards, inrolled, 6–8 × 3–4 mm, including claw 1–2 mm long, a circular patch of orange hairs between claw and blade, hairs on margins of claw; upper laterals obovate, 6–10 × 2–6 mm, including claw ca. 1 mm long, petal glabrous or with a few hairs on inner surface of claw; lower laterals 6–10 × 2–6 mm, including claw ca. 1 mm long, glabrous or with a few hairs on inner surface of claw; stamen filaments flattened, 5–12 mm long, densely orange villous on basal ½; anthers 1–2 mm long; ovary 2–5 mm long, sparsely to densely, sometimes partially, orange tomentose, occasionally glabrous; style 6–12 mm long, sparsely hairy on basal ½; stigma funnel-shaped, not or very slightly papillate, sometimes slightly laterally placed. <bold><italic>Fruit</italic></bold> light green, indehiscent, coriaceous, sub-circular to lunate, base cuneate to rounded, not stipitate or stipe 0–2 mm, apex with a pronounced beak to 25 mm, venation prominent, sparsely ferruginous tomentose, the indumentum most dense at base and on margins, glabrescent or glabrous, 3–5.8 × 1.9–3.6(–4.1) cm × ca. 4–8 mm deep, wing on ventral suture 0.5–4 mm wide. <bold><italic>Seed</italic></bold> 1, ca. 1.8–2.5 cm diameter, matt or glossy dark brown. (Fig. <xref ref-type="fig" rid="F5">3A</xref>).</p><fig id="F5" position="float" orientation="portrait"><object-id xmlns:xlink="http://www.w3.org/1999/xlink" content-type="doi" xlink:type="simple">10.3897/phytokeys.205.82300.figure3</object-id><object-id xmlns:xlink="http://www.w3.org/1999/xlink" content-type="arpha" xlink:type="simple">8B72DB71-3ECB-5761-93A9-A693D2F916A1</object-id><label>Figure 3.</label><caption><p><bold>A</bold><italic><tp:taxon-name><tp:taxon-name-part taxon-name-part-type="genus" reg="Ticanto">T.</tp:taxon-name-part><tp:taxon-name-part taxon-name-part-type="species" reg="sinensis">sinensis</tp:taxon-name-part></tp:taxon-name></italic> (i) habit (ii) leaves (iii) flowers (photos by Xin-Xin Zhu, Guizhou, China, <italic>unvouchered</italic>) (iv) habit (v) fruit (<italic>R.P. Clark 429</italic>, Guangxi, China, (IBK, K)) (vi) leaves (<italic>R.P. Clark 415</italic>, Guangxi, China (IBK, K) <bold>B</bold><tp:taxon-name><tp:taxon-name-part taxon-name-part-type="genus" reg="Ticanto">T.</tp:taxon-name-part><tp:taxon-name-part taxon-name-part-type="uncertainty-rank">aff.</tp:taxon-name-part><tp:taxon-name-part taxon-name-part-type="species" reg="szechuenensis">szechuenensis</tp:taxon-name-part></tp:taxon-name> (i) habit (ii) inflorescence and leaves (<italic>R.P. Clark 422</italic>, Guangxi, China (IBK, K)).</p></caption><graphic xmlns:xlink="http://www.w3.org/1999/xlink" xlink:href="phytokeys-205-059_article-82300__-g005.jpg" position="float" orientation="portrait" xlink:type="simple" id="oo_732137.jpg"><uri content-type="original_file" xlink:type="simple">https://binary.pensoft.net/fig/732137</uri></graphic></fig></tp:treatment-sec><tp:treatment-sec sec-type="ecology" id="SECID0E1YBI"><title>Ecology.</title><p>Forest and thicket, on limestone. Elevation 100–1500m.</p></tp:treatment-sec><tp:treatment-sec sec-type="phenology" id="SECID0E6YBI"><title>Phenology.</title><p>Flowering March-May, fruiting March-October.</p></tp:treatment-sec><tp:treatment-sec sec-type="distribution" id="SECID0EEZBI"><title>Distribution.</title><p>China (Chongqing, Guangxi, Guangdong, Hong Kong, Hubei, Sichuan, Yunnan), Laos, Myanmar, Vietnam (Map <xref ref-type="fig" rid="F2">1</xref>).</p></tp:treatment-sec><tp:treatment-sec sec-type="notes" id="SECID0EOZBI"><title>Notes.</title><p>The current authors have not seen any specimens or specimen records from Hong Kong but the area is included within the distribution listed by <xref ref-type="bibr" rid="B65">Vidal and Hul Thol (1976)</xref> and that information is retained here. The identity of the few available specimens from Laos and Myanmar is unconfirmed and these could be individuals of <italic><tp:taxon-name><tp:taxon-name-part taxon-name-part-type="genus" reg="Ticanto">T.</tp:taxon-name-part><tp:taxon-name-part taxon-name-part-type="species" reg="crista">crista</tp:taxon-name-part></tp:taxon-name></italic>, although based on morphological affinities and the preference of <italic><tp:taxon-name><tp:taxon-name-part taxon-name-part-type="genus" reg="Ticanto">T.</tp:taxon-name-part><tp:taxon-name-part taxon-name-part-type="species" reg="crista">crista</tp:taxon-name-part></tp:taxon-name></italic> for coastal habitats they are retained here as <italic><tp:taxon-name><tp:taxon-name-part taxon-name-part-type="genus" reg="Ticanto">T.</tp:taxon-name-part><tp:taxon-name-part taxon-name-part-type="species" reg="sinensis">sinensis</tp:taxon-name-part></tp:taxon-name></italic> pending further analysis of the species limits.</p></tp:treatment-sec><tp:treatment-sec sec-type="material" id="SECID0EZ1BI"><title>Selected specimens examined.</title><p><bold>China. Chongqing</bold>: Qijiang, Wansheng, Heishangu Ave., opposite of Yaqulou, <italic>S.R. Yi YSR9620</italic> (NPH). Shimiaoxiangzhai, <italic>S.G. Tang s.n.</italic> (SM). Wushan, Guandu River, <italic>T.P. Wang 10431</italic> (WUK). <bold>Fujian</bold>: Mengtongyang, Chengmenkan, <italic>H.Y. Zou 0931</italic> (NF). <bold>Guangdong</bold>: Dinghu, Xinghu, Yuping Peak, <italic>K.C. Ting &amp; G.L. Shi 1337</italic> (WUK). Zhaoqing, Qixingyan, <italic>F.C. How 74128</italic> (IBK). <bold>Guangxi</bold>: Bama, Xishan, <italic>Z.T. Li 601739</italic> (KUN). Donglan, Ma’an mountain, <italic>R.P. Clark 429</italic> (K, IBK). Debao, Longguang, Miaohuai Village, <italic>Debao Exped. 451024160516009LY</italic> (IBK). Fusui, Quli, Jidao Village, <italic>B.Y. Huang</italic>, <italic>Y.Y. Xie &amp; H.F. Cen 451421160523025LY</italic> (GXMG). Jingxi, Longlin to Ande, <italic>R.P. Clark 415</italic> (K, IBK). Liuzhou Longtan Park, <italic>W.E. Qun 150</italic> (K). Long’an, Nanxu, Longxintun, <italic>Long’an Exped. 450123130506007LY</italic> (IBK). Longlin, Kechang, Haichang Village, Dankuntun, <italic>L.Y. Yu</italic>, <italic>Y.D. Peng &amp; X.Y. Hu 451031140410083LY</italic> (GXMG). Napo, county town, Hongshui River Exped. 400 (TNM). Ningming, W Tingliang, <italic>C.C. Huang et al. 2111</italic> (GXMI). On the slopes of the limestone mountain near the county seat of Lingle, <italic>Z.T. Li 603637</italic> (IBK). S Nanning, Dar Shan, Seh-Feng, Me-Jon, <italic>R.C. Ching 8435</italic> (US). Tianyang, Wucun, Dalu Village, Longlitun, <italic>Tianyang Exped. 451021150410060LY</italic> (GXMG). <bold>Guizhou</bold>: Ceheng, Rongxian, Huangtian to Maoping, <italic>Z.Y. Cao 544</italic> (PE). Kwanlin, Kwanlinchow, Da-Swee-Tzi, <italic>S.W. Teng 1641</italic> (IBSC). Zhenfeng, Beipanjiang, Shuiyanba Village, <italic>Y. Jia 522325190716483LY</italic> (GZTM). <bold>Hubei</bold>: Badong, <italic>T.P. Wang 10830</italic> (IBK). <bold>Sichuan</bold>: Jiang’an, Nanyan, Hongfo Temple, <italic>K.Y. Lang 3033</italic> (PE). Xuanhan, Dong’an, <italic>Xuanhan Exped. 1498</italic> (SM). <bold>Yunnan</bold>: Between Szemao and Puerhfu, <italic>J.F. Rock 2849</italic> (NY, US). Lushui, near Nujiang River, <italic>H. Sun 1672</italic> (KUN). Xichou, Changqing, <italic>C.W. Wang 81282</italic> (KUN). Yingjiang, 23 km milestone on X309 Road from Pingyuan to Kachang, <italic>Y.J. Guo</italic>, <italic>W.L. Zhao</italic>, <italic>P.X. Tang</italic>, <italic>X.L. Jin &amp; X.Q. Zhang 13CS7525</italic> (KUN). <bold>Laos.</bold> Phou Phung pres de Louang Prabang, <italic>M. Poilane 20257</italic> (K, L). <bold>Myanmar.</bold> Bhamo District, Lapycke to Sinlum Kabo, <italic>J.H. Lace 5769</italic> (K). <bold>Vietnam.</bold> Indo-China, Tonkin, <italic>A. Petelot 4757</italic> (NY). <bold>Ninh Binh</bold>: Cuc Phuong National Park, <italic>N.M. Cuong 464</italic> (MO).</p></tp:treatment-sec><tp:treatment-sec><!--Section generated to contain objects referenced in tp:taxon-treatment.--><fig id="F2" position="float" orientation="portrait"><object-id xmlns:xlink="http://www.w3.org/1999/xlink" content-type="doi" xlink:type="simple">10.3897/phytokeys.205.82300.map1</object-id><object-id xmlns:xlink="http://www.w3.org/1999/xlink" content-type="arpha" xlink:type="simple">2613919E-7D1B-541B-B8BA-4075B0BB395A</object-id><label>Map 1.</label><caption><p>Distribution of all species (excluding <italic><tp:taxon-name><tp:taxon-name-part taxon-name-part-type="genus" reg="Ticanto">T.</tp:taxon-name-part><tp:taxon-name-part taxon-name-part-type="species" reg="crista">crista</tp:taxon-name-part></tp:taxon-name></italic>).</p></caption><graphic xmlns:xlink="http://www.w3.org/1999/xlink" xlink:href="phytokeys-205-059_article-82300__-g002.jpg" position="float" orientation="portrait" xlink:type="simple" id="oo_732134.jpg"><uri content-type="original_file" xlink:type="simple">https://binary.pensoft.net/fig/732134</uri></graphic></fig></tp:treatment-sec><ref-list><ref id="B30"><mixed-citation xmlns:xlink="http://www.w3.org/1999/xlink" xlink:type="simple"><person-group><name name-style="western"><surname>Larsen</surname><given-names>K</given-names></name><name name-style="western"><surname>Larsen</surname><given-names>SS</given-names></name><name name-style="western"><surname>Vidal</surname><given-names>JE</given-names></name></person-group> (<year>1980</year>) <source>Flore du Cambodge du Laos et du Viêtnam.</source><publisher-name>Muséum National d’Histoire Naturelle</publisher-name>, <publisher-loc>Paris</publisher-loc>, <size units="page">227 pp</size>.</mixed-citation></ref><ref id="B65"><mixed-citation xmlns:xlink="http://www.w3.org/1999/xlink" xlink:type="simple"><person-group><name name-style="western"><surname>Vidal</surname><given-names>JE</given-names></name><name name-style="western"><surname>Hul Thol</surname><given-names>S</given-names></name></person-group> (<year>1976</year>) <article-title>Révision des <italic><tp:taxon-name><tp:taxon-name-part taxon-name-part-type="genus">Caesalpinia</tp:taxon-name-part></tp:taxon-name></italic> asiatiques. Bulletin du Muséum National d’histoire naturelle Sér.</article-title><volume>3</volume>: <fpage>27</fpage>–<lpage>81</lpage>.</mixed-citation></ref></ref-list></tp:taxon-treatment>
