# Supplementary material for: ﻿Reinstatement of Ticanto (Leguminosae-Caesalpinioideae) – the final piece in the Caesalpinia group puzzle
Source: PhytoKeys. 2022 Aug 22;205:59–98. doi: 10.3897/phytokeys.205.82300 (PMC9849013; doi:10.3897/phytokeys.205.82300)
Supplement: XML Treatment for Ticanto szechuenensis [file phytokeys.205.82300-treatment8.xml]

<!DOCTYPE tp:taxon-treatment
  PUBLIC "-//TaxonX//DTD Taxonomic Treatment Publishing DTD v0 20100105//EN" "tax-treatment-NSO.dtd">
<tp:taxon-treatment xmlns:tp="http://www.plazi.org/taxpub"><tp:treatment-meta><kwd-group><label>Taxon classification</label><kwd>
                <named-content content-type="kingdom">Plantae</named-content>
              </kwd><kwd>
                <named-content content-type="order">Fabales</named-content>
              </kwd><kwd>
                <named-content content-type="family">Fabaceae</named-content>
              </kwd></kwd-group><mixed-citation publication-type="journal"><person-group><name><surname>Clark</surname><given-names>Ruth P.</given-names></name><name><surname>Jiang</surname><given-names>Kai-Wen</given-names></name><name><surname>Gagnon</surname><given-names>Edeline</given-names></name></person-group><article-title>﻿Reinstatement of <italic><tp:taxon-name><tp:taxon-name-part taxon-name-part-type="genus" reg="Ticanto">Ticanto</tp:taxon-name-part></tp:taxon-name></italic> (<tp:taxon-name><tp:taxon-name-part taxon-name-part-type="family">Leguminosae</tp:taxon-name-part></tp:taxon-name>-<tp:taxon-name><tp:taxon-name-part taxon-name-part-type="subfamily">Caesalpinioideae</tp:taxon-name-part></tp:taxon-name>) – the final piece in the <tp:taxon-name><tp:taxon-name-part taxon-name-part-type="genus" reg="Caesalpinia">Caesalpinia</tp:taxon-name-part></tp:taxon-name> group puzzle</article-title><source>PhytoKeys</source><day>22</day><month>08</month><year>2022</year><volume>205</volume><fpage>59</fpage><lpage>98</lpage><pub-id pub-id-type="doi">10.3897/phytokeys.205.82300</pub-id></mixed-citation></tp:treatment-meta><tp:nomenclature><label>﻿7.</label><tp:taxon-name>
              <object-id xmlns:xlink="http://www.w3.org/1999/xlink" content-type="arpha" xlink:type="simple">170B1EB5-BCCB-5C32-86A5-EC7E1679775F</object-id>
              <tp:taxon-name-part taxon-name-part-type="genus" reg="Ticanto">Ticanto</tp:taxon-name-part>
              <tp:taxon-name-part taxon-name-part-type="species" reg="szechuenensis">szechuenensis</tp:taxon-name-part>
              <object-id xmlns:xlink="http://www.w3.org/1999/xlink" content-type="ipni" xlink:type="simple">urn:lsid:ipni.org:names:77303565-1</object-id>
            </tp:taxon-name><tp:taxon-authority>(Craib) R. Clark &amp; Gagnon</tp:taxon-authority><tp:taxon-status xmlns:xlink="http://www.w3.org/1999/xlink" xlink:type="simple">comb. nov.</tp:taxon-status><tp:nomenclature-citation-list><tp:nomenclature-citation><tp:taxon-name>
                  <tp:taxon-name-part taxon-name-part-type="status">=</tp:taxon-name-part>
                  <tp:taxon-name-part taxon-name-part-type="genus" reg="Caesalpinia">Caesalpinia</tp:taxon-name-part>
                  <tp:taxon-name-part taxon-name-part-type="species" reg="kwangtungensis">kwangtungensis</tp:taxon-name-part>
                </tp:taxon-name><comment> Merr., J. Arnold Arbor. 8: 7. 1927; Herkl. in Hong Kong Naturalist ix. 32. 1938, descr. ampl. Type: China. Kwangtung, <italic>Wilson in Canton Christ. Coll. 12838</italic> (lectotype, designated here: (GH [A00059893!], isolectotypes: BM [BM000958803!], E [E00313522!], LU, NAS, [NAS00071304!, NAS00071305!], P [P02142689!], US [US00002578!]). </comment></tp:nomenclature-citation></tp:nomenclature-citation-list></tp:nomenclature><tp:treatment-sec sec-type="Basionym" id="SECID0EBACI"><title>Basionym.</title><p><italic><tp:taxon-name><tp:taxon-name-part taxon-name-part-type="genus" reg="Caesalpinia">Caesalpinia</tp:taxon-name-part><tp:taxon-name-part taxon-name-part-type="species" reg="szechuenensis">szechuenensis</tp:taxon-name-part></tp:taxon-name></italic> Craib, Pl. Wilson. (Sargent) 2(1): 92. 1914.</p></tp:treatment-sec><tp:treatment-sec sec-type="material" id="SECID0ESACI"><title>Type.</title><p>China. Western Szechuan, Kiating Fu, May 1908, <italic>E.H. Wilson 3255</italic>. (lectotype, designated here: K [K000980490], isolectotypes: A [A00059895!, A00059896!], BM [BM000958802!], E [E00313523!], GH, NY [NY00003572!], US.)</p></tp:treatment-sec><tp:treatment-sec sec-type="description" id="SECID0E1ACI"><title>Description.</title><p><bold><italic>Habit</italic></bold> a scandent shrub. <bold><italic>Stems</italic></bold> with sparse, scattered recurved prickles, glabrous. <bold><italic>Stipules</italic></bold> minute, ca. 0.5 × 0.25 mm, triangular, subglabrous. <bold><italic>Leaves</italic></bold> with 3–6 pairs opposite to strongly subopposite pinnae; petiole 1.8–7 cm, leaf rachis with prickle at the base of each pinna and scattered in between pinnae insertions, 6–22 cm; pinnae 3.8–8.5 cm, occasionally with prickle at base of petiolule; leaflets 3–6 opposite pairs per pinna, elliptic to slightly ovate, the apex usually acute, occasionally slightly rounded; terminal leaflets 2–6 × 1–3 cm, lateral leaflets 1.2–6 × 0.8–3 cm, upper surface glabrous, lower surface glabrous or with a few ferruginous tomentose hairs on midvein at base or with sparse short ferruginous hairs; venation prominent on both surfaces, reticulate, anastomosing. <bold><italic>Inflorescence</italic></bold> a terminal, few-branched panicle, 11–15 cm long, axes subglabrous to sparsely to moderately ferruginous tomentose; pedicels (5–)9–11 mm, articulated, glabrous to sparsely ferruginous tomentose; bracts not seen; bracteoles caducous, 1 × 0.25 mm, lanceolate-acuminate. <bold><italic>Flowers</italic></bold> with a hypanthium ca. 1–2 × 3–4 mm, sparsely ferruginous tomentose; lower calyx lobe 8 mm long, other lobes 5 mm long; median petal 6–9.5 × 2.5–5 mm, with a patch of hairs at base of blade and few hairs on the claw; upper laterals ca. 5–10 × 3–4 mm, glabrous or with a few hairs on inner surface of the claw; lower laterals ca. 5–10 × 3–4 mm, glabrous or with a few hairs on inner surface of claw; stamen filaments flattened, ca. 9 mm long, densely orange villous on basal ½; ovary ca. 2.5 mm long, sparsely to moderately densely pale orange tomentose; style 10–12 mm, with a few hairs at the base, otherwise glabrous, ovules 2; stigma funnel-shaped, papillate, ca. 1 mm wide. <bold><italic>Fruit</italic></bold> indehiscent, coriaceous, strongly asymmetrical, sub-lunate to sub-circular or teardrop-shaped, stipe 0–1 mm, beak 1–5 mm, venation prominent, glabrous, 1.5–3.4 × 1.5–3 cm × 0.4–0.6 cm, wing sometimes present along part of length of ventral suture, 1–3 mm wide. <bold><italic>Seed</italic></bold> 1, circular, dark brown, 1.4–1.7 cm diameter (Fig. <xref ref-type="fig" rid="F5">3B</xref>).</p></tp:treatment-sec><tp:treatment-sec sec-type="ecology" id="SECID0E5BCI"><title>Ecology.</title><p>Mountain forest, thicket, on limestone, elevation 260–1500 m.</p></tp:treatment-sec><tp:treatment-sec sec-type="phenology" id="SECID0EDCCI"><title>Phenology.</title><p>Flowering April-August, fruiting June-October.</p></tp:treatment-sec><tp:treatment-sec sec-type="distribution" id="SECID0EICCI"><title>Distribution.</title><p>China (Chongqing, Fujian, Guangdong, Guangxi, Hong Kong, Hunan, Sichuan) (Map <xref ref-type="fig" rid="F2">1</xref>).</p></tp:treatment-sec><tp:treatment-sec sec-type="notes" id="SECID0ESCCI"><title>Notes.</title><p>The current authors have seen no specimens or specimen records from Hong Kong and inclusion of the species in that area follows <xref ref-type="bibr" rid="B65">Vidal and Hul Thol (1976)</xref>.</p></tp:treatment-sec><tp:treatment-sec sec-type="material" id="SECID0E3CCI"><title>Selected specimens examined.</title><p><bold>China. Chongqing</bold>: Jiangjin, Mt. Simianshan, Sunzigang, <italic>Z.Y. Liu</italic>, <italic>J. Zhang et al. S-2006</italic> (IMC). Nanchuan, Mt. Jinfoshan, Sanquan, Lengshuixi, <italic>Z.Y. Liu 960468</italic> (IMC). <bold>Fujian</bold>: Yunxiao, Xiaban, Mt. Dachenshan, <italic>G.D. Ye 2038</italic> (PE). Zhangzhou, Yunxiao, Mt. Liangshan, Yunliang Reservoir, <italic>X.F. Zeng ZXF36083</italic> (CZH). <bold>Guangdong</bold>: Gaoyao, at the foot of Mt. Dinghushan, <italic>C. Huang 161752</italic> (IBSC). Ruyuan, Daqiao, <italic>Yue71 466</italic> (IBSC). <bold>Guangxi</bold>: Jingxi to Longbang, <italic>R.P. Clark 422</italic> (K, IBK). Liuzhou, Rongan, Banqiao, Guban Village, <italic>Rong’an Exped. 450224170806001LY</italic> (GXMG). <bold>Hunan</bold>: Yizhang, Changle, Mt. Xinpingshan, <italic>S.K. Lau 29560</italic> (IBSC). Yongzhou, Jiangyong, Lanxi, Shangjin Village, <italic>X.C. Jiang</italic>, <italic>G.H. Tang &amp; X.W. Pan SCSB-HNJ-0051</italic> (KUN). <bold>Sichuan</bold>: Changning, Xiangling, Liushuiyan, <italic>s. coll. 704</italic> (SM). Gongxian, Luobiao, Wangjia, <italic>s. coll. 278</italic> (SM). Hongya, Liujiang, Shuguang, Laoyingzui, <italic>Hongya Group 420</italic> (SM). Junlian, Tuanjie, Lüzhu Temple, <italic>Sichuan Economic Plants 0281</italic> (PE). Leibo, Zhongshanping, Xining, <italic>Sichuan Economic Plants 487</italic> (CDBI). Mt. Emei, Heilongjiang, <italic>K.T. Fu 12134</italic> (WUK). Pingshan [Ping-shan], <italic>F.T. Wang 22721</italic> (PE). Tongliang, Xiquan, Xiafeng, <italic>Tongliang Exped. 267</italic> (SM). Xuyong, Shuiwei, Guandou Village, across the Qiaogoutou River, <italic>X.F. Gao</italic>, <italic>Y.D. Gao &amp; W.B. Ju HGX10640</italic> (CDBI).</p></tp:treatment-sec><tp:treatment-sec><!--Section generated to contain objects referenced in tp:taxon-treatment.--><fig id="F5" position="float" orientation="portrait"><object-id xmlns:xlink="http://www.w3.org/1999/xlink" content-type="doi" xlink:type="simple">10.3897/phytokeys.205.82300.figure3</object-id><object-id xmlns:xlink="http://www.w3.org/1999/xlink" content-type="arpha" xlink:type="simple">8B72DB71-3ECB-5761-93A9-A693D2F916A1</object-id><label>Figure 3.</label><caption><p><bold>A</bold><italic><tp:taxon-name><tp:taxon-name-part taxon-name-part-type="genus" reg="Ticanto">T.</tp:taxon-name-part><tp:taxon-name-part taxon-name-part-type="species" reg="sinensis">sinensis</tp:taxon-name-part></tp:taxon-name></italic> (i) habit (ii) leaves (iii) flowers (photos by Xin-Xin Zhu, Guizhou, China, <italic>unvouchered</italic>) (iv) habit (v) fruit (<italic>R.P. Clark 429</italic>, Guangxi, China, (IBK, K)) (vi) leaves (<italic>R.P. Clark 415</italic>, Guangxi, China (IBK, K) <bold>B</bold><tp:taxon-name><tp:taxon-name-part taxon-name-part-type="genus" reg="Ticanto">T.</tp:taxon-name-part><tp:taxon-name-part taxon-name-part-type="uncertainty-rank">aff.</tp:taxon-name-part><tp:taxon-name-part taxon-name-part-type="species" reg="szechuenensis">szechuenensis</tp:taxon-name-part></tp:taxon-name> (i) habit (ii) inflorescence and leaves (<italic>R.P. Clark 422</italic>, Guangxi, China (IBK, K)).</p></caption><graphic xmlns:xlink="http://www.w3.org/1999/xlink" xlink:href="phytokeys-205-059_article-82300__-g005.jpg" position="float" orientation="portrait" xlink:type="simple" id="oo_732137.jpg"><uri content-type="original_file" xlink:type="simple">https://binary.pensoft.net/fig/732137</uri></graphic></fig><fig id="F2" position="float" orientation="portrait"><object-id xmlns:xlink="http://www.w3.org/1999/xlink" content-type="doi" xlink:type="simple">10.3897/phytokeys.205.82300.map1</object-id><object-id xmlns:xlink="http://www.w3.org/1999/xlink" content-type="arpha" xlink:type="simple">2613919E-7D1B-541B-B8BA-4075B0BB395A</object-id><label>Map 1.</label><caption><p>Distribution of all species (excluding <italic><tp:taxon-name><tp:taxon-name-part taxon-name-part-type="genus" reg="Ticanto">T.</tp:taxon-name-part><tp:taxon-name-part taxon-name-part-type="species" reg="crista">crista</tp:taxon-name-part></tp:taxon-name></italic>).</p></caption><graphic xmlns:xlink="http://www.w3.org/1999/xlink" xlink:href="phytokeys-205-059_article-82300__-g002.jpg" position="float" orientation="portrait" xlink:type="simple" id="oo_732134.jpg"><uri content-type="original_file" xlink:type="simple">https://binary.pensoft.net/fig/732134</uri></graphic></fig></tp:treatment-sec><ref-list><ref id="B65"><mixed-citation xmlns:xlink="http://www.w3.org/1999/xlink" xlink:type="simple"><person-group><name name-style="western"><surname>Vidal</surname><given-names>JE</given-names></name><name name-style="western"><surname>Hul Thol</surname><given-names>S</given-names></name></person-group> (<year>1976</year>) <article-title>Révision des <italic><tp:taxon-name><tp:taxon-name-part taxon-name-part-type="genus">Caesalpinia</tp:taxon-name-part></tp:taxon-name></italic> asiatiques. Bulletin du Muséum National d’histoire naturelle Sér.</article-title><volume>3</volume>: <fpage>27</fpage>–<lpage>81</lpage>.</mixed-citation></ref></ref-list></tp:taxon-treatment>
