# Supplementary material for: ﻿Reinstatement of Ticanto (Leguminosae-Caesalpinioideae) – the final piece in the Caesalpinia group puzzle
Source: PhytoKeys. 2022 Aug 22;205:59–98. doi: 10.3897/phytokeys.205.82300 (PMC9849013; doi:10.3897/phytokeys.205.82300)
Supplement: XML Treatment for Ticanto vernalis [file phytokeys.205.82300-treatment9.xml]

<!DOCTYPE tp:taxon-treatment
  PUBLIC "-//TaxonX//DTD Taxonomic Treatment Publishing DTD v0 20100105//EN" "tax-treatment-NSO.dtd">
<tp:taxon-treatment xmlns:tp="http://www.plazi.org/taxpub"><tp:treatment-meta><kwd-group><label>Taxon classification</label><kwd>
                <named-content content-type="kingdom">Plantae</named-content>
              </kwd><kwd>
                <named-content content-type="order">Fabales</named-content>
              </kwd><kwd>
                <named-content content-type="family">Fabaceae</named-content>
              </kwd></kwd-group><mixed-citation publication-type="journal"><person-group><name><surname>Clark</surname><given-names>Ruth P.</given-names></name><name><surname>Jiang</surname><given-names>Kai-Wen</given-names></name><name><surname>Gagnon</surname><given-names>Edeline</given-names></name></person-group><article-title>﻿Reinstatement of <italic><tp:taxon-name><tp:taxon-name-part taxon-name-part-type="genus" reg="Ticanto">Ticanto</tp:taxon-name-part></tp:taxon-name></italic> (<tp:taxon-name><tp:taxon-name-part taxon-name-part-type="family">Leguminosae</tp:taxon-name-part></tp:taxon-name>-<tp:taxon-name><tp:taxon-name-part taxon-name-part-type="subfamily">Caesalpinioideae</tp:taxon-name-part></tp:taxon-name>) – the final piece in the <tp:taxon-name><tp:taxon-name-part taxon-name-part-type="genus" reg="Caesalpinia">Caesalpinia</tp:taxon-name-part></tp:taxon-name> group puzzle</article-title><source>PhytoKeys</source><day>22</day><month>08</month><year>2022</year><volume>205</volume><fpage>59</fpage><lpage>98</lpage><pub-id pub-id-type="doi">10.3897/phytokeys.205.82300</pub-id></mixed-citation></tp:treatment-meta><tp:nomenclature><label>﻿8.</label><tp:taxon-name>
              <object-id xmlns:xlink="http://www.w3.org/1999/xlink" content-type="arpha" xlink:type="simple">40460AC2-9457-59AF-A3DE-A438B24E3327</object-id>
              <tp:taxon-name-part taxon-name-part-type="genus" reg="Ticanto">Ticanto</tp:taxon-name-part>
              <tp:taxon-name-part taxon-name-part-type="species" reg="vernalis">vernalis</tp:taxon-name-part>
              <object-id xmlns:xlink="http://www.w3.org/1999/xlink" content-type="ipni" xlink:type="simple">urn:lsid:ipni.org:names:77303566-1</object-id>
            </tp:taxon-name><tp:taxon-authority>(Champion ex Benth.) R. Clark &amp; Gagnon</tp:taxon-authority><tp:taxon-status xmlns:xlink="http://www.w3.org/1999/xlink" xlink:type="simple">comb. nov.</tp:taxon-status></tp:nomenclature><tp:treatment-sec sec-type="Basionym" id="SECID0EDGCI"><title>Basionym.</title><p><italic><tp:taxon-name><tp:taxon-name-part taxon-name-part-type="genus" reg="Caesalpinia">Caesalpinia</tp:taxon-name-part><tp:taxon-name-part taxon-name-part-type="species" reg="vernalis">vernalis</tp:taxon-name-part></tp:taxon-name></italic> Champion ex Benth., Hooker’s J. Bot. Kew Gard. Misc. 4: 77. 1852.</p></tp:treatment-sec><tp:treatment-sec sec-type="material" id="SECID0EUGCI"><title>Type.</title><p>China. Hong Kong, <italic>Champion in Herb. Bentham 502</italic> (neotype (designated by <xref ref-type="bibr" rid="B65">Vidal and Hul Thol 1976</xref>): K [K000789359!])</p></tp:treatment-sec><tp:treatment-sec sec-type="description" id="SECID0EAHCI"><title>Description.</title><p><bold><italic>Habit</italic></bold> a liana. <bold><italic>Stems</italic></bold> moderately to densely ferruginous tomentose, glabrescent when old, sometimes with scattered recurved prickles. <bold><italic>Stipules</italic></bold> triangular, 1–2 × ca. 1 mm. <bold><italic>Leaves</italic></bold> with 8–16 pairs opposite to strongly subopposite pinnae; petiole 1–2.5 cm; rachis 20–43 cm long, with a recurved prickle at the base of each pinna and scattered along the rachis between the pinnae insertions, moderately to densely ferruginous tomentose; pinnae 4.5–8 cm; leaflets 5–10 opposite pairs per pinna, coriaceous, elliptic to ovate, apex acute, mucronulate, terminal leaflets 1.4–2.8 × 0.5–1.5 cm, lateral leaflets 1.2–2.5 × 0.5–1.3 cm, both surfaces glabrous, or lower surface sparsely ferruginous tomentose, or only on midvein; venation reticulate, anastomosing, obscure. <bold><italic>Inflorescence</italic></bold> a raceme or many-branched panicle 12–35 cm long, in axils of upper leaves or terminal, axes and pedicels densely ferruginous tomentose; bracts not seen, bracteoles ca. 1–2 × 1 mm, apex acuminate, sparsely to densely ferruginous tomentose; pedicels 6–12(–16 in fruit) mm. <bold><italic>Flowers</italic></bold> with a hypanthium ca. 2 × 4 mm, this moderately to densely ferruginous tomentose; lower (cucullate) lobe ca. 7–11 × 4 mm, sparsely to moderately ferruginous tomentose on centre of outer surface, becoming glabrous towards the edges, other lobes ca. 6–12 × 2 mm, (very) sparsely ferruginous tomentose inner and outer surfaces sparsely ferruginous tomentose; median petal (6–)9 × 2 mm, inrolled, with dense circular patch of hairs at base of blade, and some hairs on claw, particularly on the margins; upper laterals ca. 9 × 3 mm, sparsely tomentose on inner surface of claw; lower laterals ca. 10–11 × 3 mm, sparsely tomentose on inner surface of claw; stamen filaments flattened, ca. 9–12 mm, pale orange tomentose on lower ca. <sup>2</sup>/<sub>3</sub> on inner surface; anthers ca. 1.5–2 mm long; ovary ca. 2.5 mm long, densely ferruginous tomentose, stipe ca. 1 mm long, style ca. 6 mm, glabrous, ovary 2-ovuled; stigma funnel-shaped, slightly papillate, ca. 1 mm wide. <bold><italic>Fruit</italic></bold> dehiscent, ligneous, obliquely oblong or sub-elliptic, slightly asymmetrical, apex beaked, venation obscure, sparsely to densely ferruginous tomentose, 4–6 × 2.5–4 × 1–1.3 cm, ventral suture lacking a wing. <bold><italic>Seeds</italic></bold> (1–)2, lunate, ca. 2.1–2.7 × 1.3–2.1 cm, matt black (Fig. <xref ref-type="fig" rid="F6">4</xref>).</p><fig id="F6" position="float" orientation="portrait"><object-id xmlns:xlink="http://www.w3.org/1999/xlink" content-type="doi" xlink:type="simple">10.3897/phytokeys.205.82300.figure4</object-id><object-id xmlns:xlink="http://www.w3.org/1999/xlink" content-type="arpha" xlink:type="simple">A24F0520-EA41-580C-9B70-6BA147C5F425</object-id><label>Figure 4.</label><caption><p><italic><tp:taxon-name><tp:taxon-name-part taxon-name-part-type="genus" reg="Ticanto">T.</tp:taxon-name-part><tp:taxon-name-part taxon-name-part-type="species" reg="vernalis">vernalis</tp:taxon-name-part></tp:taxon-name></italic> (<bold>i</bold>) habit (<bold>ii</bold>) leaves (<bold>iii</bold>) flowers (<bold>iv</bold>) fruit (photos by Jian-Ping Wu, Zhejiang, China, <italic>unvouchered</italic>).</p></caption><graphic xmlns:xlink="http://www.w3.org/1999/xlink" xlink:href="phytokeys-205-059_article-82300__-g006.jpg" position="float" orientation="portrait" xlink:type="simple" id="oo_732138.jpg"><uri content-type="original_file" xlink:type="simple">https://binary.pensoft.net/fig/732138</uri></graphic></fig></tp:treatment-sec><tp:treatment-sec sec-type="ecology" id="SECID0EKJCI"><title>Ecology.</title><p>Moist sandy soils, beside rocks along valleys, in thickets; elevation ca. 600 m.</p></tp:treatment-sec><tp:treatment-sec sec-type="phenology" id="SECID0EPJCI"><title>Phenology.</title><p>Flowering February-April, fruiting September-December.</p></tp:treatment-sec><tp:treatment-sec sec-type="distribution" id="SECID0EUJCI"><title>Distribution.</title><p>China (Fujian, Guangdong, Hong Kong, Zhejiang) (Map <xref ref-type="fig" rid="F2">1</xref>).</p></tp:treatment-sec><tp:treatment-sec sec-type="material" id="SECID0E5JCI"><title>Selected specimens examined.</title><p><bold>China. Fujian</bold>: Hua’an, Eshan, <italic>W.D. Han 20542</italic> (NF). Yunxiao, Datian, <italic>G.D. Ye s.n.</italic> (FJSI). <bold>Guangdong</bold>: Baoan, Shatian, <italic>T. Chung M185</italic> (IBSC). Chaochow, Raoping, Fenghuangshan, <italic>N.K. Chun 42662</italic> (IBSC). Guangzhou, Conghua, Daling, Shanshizao, <italic>S.J. Li 787</italic> (IBSC). Haifeng, Lianhua, Lügong, Dakeng, <italic>G.X. Chen 24</italic> (IBSC). Huidong, <italic>Z.Q. Song 2021061</italic> (IBSC). Luofushan, Sulao Taoist Temple, on the way to Dachashan, <italic>Y. Tsiang 1751</italic> (IBSC). Meizhou, Fengshun, Yanping, Fengbei Village, <italic>X.F. Zeng ZXF01805</italic> (CZH). <bold>Hong Kong</bold>: Lantau, Tung Chung, <italic>S.Y. Hu 12897</italic> (PE). N. T. Lan Nai Chung, Sai Kong, <italic>S.Y. Hu 8570</italic> (PE). <bold>Zhejiang</bold>: Huangyan, Western part, Shidun, <italic>N.Z. Wang s.n.</italic> (NAS). Jiande, Jiande Forest Farm, <italic>J. Zhao et al. 8524205</italic> (PE). Jingning, Wangkeng, <italic>M.L. Yu et al. 25125</italic> (HHBG). Jiansae, Laufuyoh, <italic>K.W. Jiang</italic>, <italic>J.P. Wu</italic>, <italic>Y.F. Zhang</italic>, <italic>M.S. Zhang et al. YS022</italic> (NPH). <italic>ibid.</italic>, <italic>Y.M. Zhang YS023</italic> (IBSC). Linhai, Yongdongkou, Dakeng, <italic>s. coll. 196</italic> (HHBG). Ningpo, Tientungssu, <italic>H. Migo s.n.</italic> (NAS). Suichang, Daban, Yakoumen, <italic>M.L. Yu 25756</italic> (NAS). Tiantai, Gaoming, <italic>L.S. Que 28517</italic> (ZM). Wencheng, Shuiyanhu, <italic>J.P. Feng 499</italic> (HHBG). Yueqing, Dajing, Dianling, Dazhuyuan, mountainside, <italic>Hangzhou Botanical Garden Herbarium 2493</italic> (HHBG).</p></tp:treatment-sec><tp:treatment-sec><!--Section generated to contain objects referenced in tp:taxon-treatment.--><fig id="F2" position="float" orientation="portrait"><object-id xmlns:xlink="http://www.w3.org/1999/xlink" content-type="doi" xlink:type="simple">10.3897/phytokeys.205.82300.map1</object-id><object-id xmlns:xlink="http://www.w3.org/1999/xlink" content-type="arpha" xlink:type="simple">2613919E-7D1B-541B-B8BA-4075B0BB395A</object-id><label>Map 1.</label><caption><p>Distribution of all species (excluding <italic><tp:taxon-name><tp:taxon-name-part taxon-name-part-type="genus" reg="Ticanto">T.</tp:taxon-name-part><tp:taxon-name-part taxon-name-part-type="species" reg="crista">crista</tp:taxon-name-part></tp:taxon-name></italic>).</p></caption><graphic xmlns:xlink="http://www.w3.org/1999/xlink" xlink:href="phytokeys-205-059_article-82300__-g002.jpg" position="float" orientation="portrait" xlink:type="simple" id="oo_732134.jpg"><uri content-type="original_file" xlink:type="simple">https://binary.pensoft.net/fig/732134</uri></graphic></fig></tp:treatment-sec><ref-list><ref id="B65"><mixed-citation xmlns:xlink="http://www.w3.org/1999/xlink" xlink:type="simple"><person-group><name name-style="western"><surname>Vidal</surname><given-names>JE</given-names></name><name name-style="western"><surname>Hul Thol</surname><given-names>S</given-names></name></person-group> (<year>1976</year>) <article-title>Révision des <italic><tp:taxon-name><tp:taxon-name-part taxon-name-part-type="genus">Caesalpinia</tp:taxon-name-part></tp:taxon-name></italic> asiatiques. Bulletin du Muséum National d’histoire naturelle Sér.</article-title><volume>3</volume>: <fpage>27</fpage>–<lpage>81</lpage>.</mixed-citation></ref></ref-list></tp:taxon-treatment>
