# Supplementary material for: ﻿Reinstatement of Ticanto (Leguminosae-Caesalpinioideae) – the final piece in the Caesalpinia group puzzle
Source: PhytoKeys. 2022 Aug 22;205:59–98. doi: 10.3897/phytokeys.205.82300 (PMC9849013; doi:10.3897/phytokeys.205.82300)
Supplement: XML Treatment for Ticanto yunnanensis [file phytokeys.205.82300-treatment10.xml]

<!DOCTYPE tp:taxon-treatment
  PUBLIC "-//TaxonX//DTD Taxonomic Treatment Publishing DTD v0 20100105//EN" "tax-treatment-NSO.dtd">
<tp:taxon-treatment xmlns:tp="http://www.plazi.org/taxpub"><tp:treatment-meta><kwd-group><label>Taxon classification</label><kwd>
                <named-content content-type="kingdom">Plantae</named-content>
              </kwd><kwd>
                <named-content content-type="order">Fabales</named-content>
              </kwd><kwd>
                <named-content content-type="family">Fabaceae</named-content>
              </kwd></kwd-group><mixed-citation publication-type="journal"><person-group><name><surname>Clark</surname><given-names>Ruth P.</given-names></name><name><surname>Jiang</surname><given-names>Kai-Wen</given-names></name><name><surname>Gagnon</surname><given-names>Edeline</given-names></name></person-group><article-title>﻿Reinstatement of <italic><tp:taxon-name><tp:taxon-name-part taxon-name-part-type="genus" reg="Ticanto">Ticanto</tp:taxon-name-part></tp:taxon-name></italic> (<tp:taxon-name><tp:taxon-name-part taxon-name-part-type="family">Leguminosae</tp:taxon-name-part></tp:taxon-name>-<tp:taxon-name><tp:taxon-name-part taxon-name-part-type="subfamily">Caesalpinioideae</tp:taxon-name-part></tp:taxon-name>) – the final piece in the <tp:taxon-name><tp:taxon-name-part taxon-name-part-type="genus" reg="Caesalpinia">Caesalpinia</tp:taxon-name-part></tp:taxon-name> group puzzle</article-title><source>PhytoKeys</source><day>22</day><month>08</month><year>2022</year><volume>205</volume><fpage>59</fpage><lpage>98</lpage><pub-id pub-id-type="doi">10.3897/phytokeys.205.82300</pub-id></mixed-citation></tp:treatment-meta><tp:nomenclature><label>﻿9.</label><tp:taxon-name>
              <object-id xmlns:xlink="http://www.w3.org/1999/xlink" content-type="arpha" xlink:type="simple">901D8FF3-AB92-5CA5-92C2-353394F41EF9</object-id>
              <tp:taxon-name-part taxon-name-part-type="genus" reg="Ticanto">Ticanto</tp:taxon-name-part>
              <tp:taxon-name-part taxon-name-part-type="species" reg="yunnanensis">yunnanensis</tp:taxon-name-part>
              <object-id xmlns:xlink="http://www.w3.org/1999/xlink" content-type="ipni" xlink:type="simple">urn:lsid:ipni.org:names:77303567-1</object-id>
            </tp:taxon-name><tp:taxon-authority>(S. J. Li, D. X. Zhang &amp; Z.Y. Chen) R. Clark &amp; Gagnon</tp:taxon-authority><tp:taxon-status xmlns:xlink="http://www.w3.org/1999/xlink" xlink:type="simple">comb. nov.</tp:taxon-status></tp:nomenclature><tp:treatment-sec sec-type="Basionym" id="SECID0EJNCI"><title>Basionym.</title><p><italic><tp:taxon-name><tp:taxon-name-part taxon-name-part-type="genus" reg="Caesalpinia">Caesalpinia</tp:taxon-name-part><tp:taxon-name-part taxon-name-part-type="species" reg="yunnanensis">yunnanensis</tp:taxon-name-part></tp:taxon-name></italic> S. J. Li, D. X. Zhang &amp; Z.Y. Chen. Novon 16(1): 78–80. 2006.</p></tp:treatment-sec><tp:treatment-sec sec-type="material" id="SECID0E1NCI"><title>Type.</title><p>China. Yunnan, Xishuangbanna, <italic>T. P. Zhu</italic> (<italic>Zhu Tai-Ping</italic>) <italic>139</italic> (holotype KUN: [1206956!], isotype IBSC [0162107!]).</p></tp:treatment-sec><tp:treatment-sec sec-type="description" id="SECID0EGOCI"><title>Description.</title><p><bold><italic>Habit</italic></bold> a liana. <bold><italic>Stems</italic></bold> with recurved prickles to ca. 2 mm long, glabrous. <bold><italic>Stipules</italic></bold> caducous, not seen. <bold><italic>Leaves</italic></bold> with 3 pairs opposite pinnae, petiole 7–8 cm, rachis 15–20 cm long, rachis with recurved prickles at the base of each pinna and scattered in between the pinnae insertions, pinnae 5–6.5 cm long; leaflets 2–3 opposite pairs per pinna, blade coriaceous, elliptic or narrowly elliptic, base obtuse to cuneate, apex bluntly acuminate, margin incurved abaxially, 6–11.5 × 2.5–4.5 cm, upper surface glossy, lower surface dull, both surfaces glabrous, 2<sup>o</sup> venation anastomosing, 3<sup>o</sup> venation finely reticulate. <bold><italic>Inflorescence</italic></bold> an axillary raceme, more than 20 cm long; pedicels ca. 7 mm. <bold><italic>Flowers</italic></bold> unknown; receptacle remnant ca. 3 mm wide. <bold><italic>Fruit</italic></bold> dehiscent, ligneous, oblong to elliptic, slightly asymmetrical, base widely cuneate, apex with beak ca. 2 mm long, venation reticulate, not prominent; 5–7 × 2.8–3.5 cm, ventral suture lacking a wing. <bold><italic>Seed</italic></bold> 1.</p></tp:treatment-sec><tp:treatment-sec sec-type="ecology" id="SECID0EKPCI"><title>Ecology.</title><p>Thickets along riversides, sparse woodlands along roadsides, elevation ca. 600 m.</p></tp:treatment-sec><tp:treatment-sec sec-type="phenology" id="SECID0EPPCI"><title>Phenology.</title><p>Flowering unknown, fruiting October.</p></tp:treatment-sec><tp:treatment-sec sec-type="distribution" id="SECID0EUPCI"><title>Distribution.</title><p>China (Yunnan) (Map <xref ref-type="fig" rid="F2">1</xref>).</p></tp:treatment-sec><tp:treatment-sec sec-type="notes" id="SECID0E5PCI"><title>Notes.</title><p>Specimen <italic>Chen 0066</italic> which is listed as a paratype of <italic><tp:taxon-name><tp:taxon-name-part taxon-name-part-type="genus" reg="Ticanto">T.</tp:taxon-name-part><tp:taxon-name-part taxon-name-part-type="species" reg="yunnanensis">yunnanensis</tp:taxon-name-part></tp:taxon-name></italic> has leaflets that are asymmetrical, with an asymmetrical base and distinctly acuminate tip, and the secondary veins are at a more acute angle to the midvein when compared with typical <italic><tp:taxon-name><tp:taxon-name-part taxon-name-part-type="genus" reg="Ticanto">T.</tp:taxon-name-part><tp:taxon-name-part taxon-name-part-type="species" reg="yunnanensis">yunnanensis</tp:taxon-name-part></tp:taxon-name></italic>. It is sufficiently morphologically divergent from the concept of <italic><tp:taxon-name><tp:taxon-name-part taxon-name-part-type="genus" reg="Ticanto">T.</tp:taxon-name-part><tp:taxon-name-part taxon-name-part-type="species" reg="yunnanensis">yunnanensis</tp:taxon-name-part></tp:taxon-name></italic> to be considered by the current authors to represent a different taxon (not determined), and the characters of that specimen are therefore not included in the description above.</p></tp:treatment-sec><tp:treatment-sec sec-type="material" id="SECID0EHRCI"><title>Selected specimens examined.</title><p><bold>China. Yunnan</bold>: Xishuangbanna, Mengla, Yiwu, <italic>J.H. Zhang 19335</italic> (HITBC).</p></tp:treatment-sec><tp:treatment-sec><!--Section generated to contain objects referenced in tp:taxon-treatment.--><fig id="F2" position="float" orientation="portrait"><object-id xmlns:xlink="http://www.w3.org/1999/xlink" content-type="doi" xlink:type="simple">10.3897/phytokeys.205.82300.map1</object-id><object-id xmlns:xlink="http://www.w3.org/1999/xlink" content-type="arpha" xlink:type="simple">2613919E-7D1B-541B-B8BA-4075B0BB395A</object-id><label>Map 1.</label><caption><p>Distribution of all species (excluding <italic><tp:taxon-name><tp:taxon-name-part taxon-name-part-type="genus" reg="Ticanto">T.</tp:taxon-name-part><tp:taxon-name-part taxon-name-part-type="species" reg="crista">crista</tp:taxon-name-part></tp:taxon-name></italic>).</p></caption><graphic xmlns:xlink="http://www.w3.org/1999/xlink" xlink:href="phytokeys-205-059_article-82300__-g002.jpg" position="float" orientation="portrait" xlink:type="simple" id="oo_732134.jpg"><uri content-type="original_file" xlink:type="simple">https://binary.pensoft.net/fig/732134</uri></graphic></fig></tp:treatment-sec></tp:taxon-treatment>
